# Supplementary material for: Patient-derived xenograft models of Fanconi anemia–associated head and neck cancer identify personalized therapeutic strategies
Source: J Clin Invest. 2025 Dec 16;136(4):e195334. doi: 10.1172/JCI195334 (PMC12904715; doi:10.1172/JCI195334)
Supplement: Supplemental table 1 [file jci-136-195334-s132.xlsx]

## Sheet: Sheet1
Supplemental Table 1. Additional clinical and pathology information. *HIURD - HLA identical unrelated donor; HIR - HLA identical related donor.
PDX number (Individual ID Family/Patient/# )	Causative variant 1	Causative variant 2	Age at Fanconi anemia diagnosis (years)	Smoking history	Alcohol consumption	Age of Bone marrow transplant (years)	Donor for Bone marrow transplant: HIURD= HLA identical unrelated donor HIR= HLA identical relative	Age at original cancer diagnosis (years)	Age at collection of the tissue for PDX(years)	Site of tumor used to generate PDX	Type of surgery	Pathological stage : T-N-M	Differentiation	Tm size (cm)	# of positive lymph nodes	Time to recurrence (months)	Type of recurrence	Site of distant metastasis if present	Age at last follow up (years)	Vital status and cause of death if applicable	Overall survival from resection that resulted in PDX (months)	prior or posttissue harvest treatment
FA PDX1 (F44P1)	c.1359+1G>C	c.-42-?_596+?del	8.564	No	No	8.7	HIR	13.6893	13.6893	Hypopharynx	Laryngopharyngectomy	pT2pNX	Moderate	3.8	N/A	3	regional and distant	neck, lungs	14.4586	deceased, tumor progression	9	The resection was performed with curative intent.
FA PDX 2 (F52P1)	c.1827-1G>A	c.2602-13C>G	5.5	No	yes	13.5	HIURD	38.4	39.5	Floor of mouth and tongue root	Midline lower lip, floor of mouth, tongue, mandible, skin, combined salvage resection. Right neck dissection	pT4apN1	Spindle cell variant	9	1 out of 22	immediate	regional	n/a	39.7	deceased, tumor progression (bleeding)	14 months from the diagnosis of gingival SCC, 2 months from the surgery that gave rise to the PDX 2	Prior history included resection with reconstruction of ulcerated moderately differentiated SCC of the left lower lip at 35 years of age. At 38.4 years of age, after a biopsy of the left midline lower gingiva revealed squamous cell kerainizing carcinoma, the 3.6x2.3x1.5 cm moderately differentiated tumor was resected during left marginal mandibulectomy and left neck dissection. 22 negative nodes …
FA PDX 3 (F79P1)	c.3788_3790delTCT	c.2015-1G>T	6.83	No	yes	9	HIR	26	27.1	Tongue	Left, partial glossectomy, bilateral neck dissection	pT2pN0	Moderate (G2)	0.5 (depth 9 mm)	0 out of 23	9	distant+Z4	Right neck, one positive lymph node out of 10 examined. The presumed lymph node was 2.2 cm in size, but it was unaccompanied by any residual lymph node tissue, so it could be a soft tissue deposit.Tumor tisse is P16 negative, and PDL-1 positive by immuoperoxidase staining, chromogenic in-situ hybridization for high risk HPV was negative, targeted mutation analysis for EGFR was negative.	age at last followup 30.2	alive, no sign of disease	36 months	One year prior to the resection that gave rise to the PDX, partial glossectomy showed mild to moderate squamous dysplasia which was completely excised with no dysplasia present at the resection margins. After the distant (neck) recurence, the patient was treated with curative-intent post-operative proton radiotherapy One year after the distant recurence, another biopsy was performed at the site o…
