# Supplementary material for: Patient-derived xenograft models of Fanconi anemia–associated head and neck cancer identify personalized therapeutic strategies
Source: J Clin Invest. 2025 Dec 16;136(4):e195334. doi: 10.1172/JCI195334 (PMC12904715; doi:10.1172/JCI195334)
Supplement: Supplemental table 2 [file jci-136-195334-s133.xlsx]

## Sheet: Primary 1, SNV
Filtered SNV profile based on presence of SNV in raw Primary 1 data, stratified by SNV type
Gene	Missense	Splice	Nonsense
PIK3CA	FALSE	FALSE	FALSE
EGFR	FALSE	FALSE	FALSE
CCND1	FALSE	FALSE	FALSE
TP53	TRUE	FALSE	FALSE
CDKN2A	FALSE	FALSE	FALSE
KMT2D	FALSE	FALSE	FALSE
CDKN1A	FALSE	FALSE	FALSE
NFE2L2	FALSE	FALSE	FALSE
PTEN	FALSE	FALSE	FALSE
MYC	FALSE	FALSE	FALSE
FAT1	FALSE	FALSE	FALSE
CASP8	FALSE	FALSE	FALSE
AJUBA	FALSE	FALSE	FALSE
NOTCH1	FALSE	FALSE	FALSE
NSD1	FALSE	FALSE	FALSE
TGFBR2	FALSE	FALSE	FALSE
HRAS	FALSE	FALSE	FALSE
RB1	FALSE	FALSE	FALSE
CUL3	FALSE	FALSE	FALSE
HLA-A	FALSE	FALSE	FALSE
FBXW7	FALSE	FALSE	FALSE
PIK3R1	FALSE	FALSE	FALSE
TRAF3	FALSE	FALSE	FALSE
ERBB1	FALSE	FALSE	FALSE
NF1	FALSE	FALSE	FALSE
WWTR1	FALSE	FALSE	FALSE
CSMD1	FALSE	FALSE	FALSE
PLEC	FALSE	FALSE	FALSE
KMT2C	FALSE	FALSE	FALSE
YAP1	FALSE	FALSE	FALSE
CCND2	FALSE	FALSE	FALSE
NOTCH2	FALSE	FALSE	FALSE
AXIN1	FALSE	FALSE	FALSE
FAT2	FALSE	FALSE	FALSE
CDK1	FALSE	FALSE	FALSE
NCOR2	FALSE	FALSE	FALSE
PTPRD	FALSE	FALSE	FALSE
MXD4	FALSE	FALSE	FALSE
DIP2C	FALSE	FALSE	FALSE
ALDH1B1	FALSE	FALSE	FALSE
CBX3	FALSE	FALSE	FALSE
ADARB2	FALSE	FALSE	FALSE
TGIF1	FALSE	FALSE	FALSE
DVL3	TRUE	FALSE	FALSE
SMG1	TRUE	FALSE	FALSE
YEATS2	FALSE	FALSE	FALSE
ATM	FALSE	FALSE	FALSE
CHEK2	TRUE	FALSE	FALSE
JAK2	TRUE	FALSE	FALSE
NPRL2	FALSE	FALSE	FALSE
HES3	TRUE	FALSE	FALSE
ETRAP2	FALSE	FALSE	FALSE
CTTN	FALSE	FALSE	FALSE
CTNND2	TRUE	FALSE	FALSE
ADAMTS12	FALSE	FALSE	FALSE
CLK2	FALSE	FALSE	FALSE
COL8A2	FALSE	FALSE	FALSE
DDX1	TRUE	FALSE	FALSE
FBXW11	FALSE	FALSE	FALSE
MAML1	TRUE	FALSE	FALSE
KDM2A	FALSE	FALSE	FALSE
CTBP1	FALSE	FALSE	FALSE
SMAD4	FALSE	FALSE	FALSE
SOX2	FALSE	FALSE	FALSE
FADD	FALSE	FALSE	FALSE
BCL2L1	FALSE	FALSE	FALSE
ERBB2	FALSE	FALSE	FALSE
NFIB	FALSE	FALSE	FALSE
TERT	FALSE	FALSE	FALSE
LRP1B	FALSE	FALSE	FALSE
PARD3	FALSE	FALSE	FALSE
PART1	FALSE	FALSE	FALSE
KDM6A	FALSE	FALSE	FALSE
GSTM1	FALSE	FALSE	FALSE
MYEOV	FALSE	FALSE	FALSE
POLD4	FALSE	FALSE	FALSE
ASAP1	FALSE	FALSE	FALSE
MTAP	FALSE	FALSE	FALSE
TP53AIP1	FALSE	FALSE	FALSE

## Sheet: PDX 1, SNV
Filtered SNV profile based on presence of SNV in raw PDX 1 data, stratified by SNV type
Gene	Missense	Splice	Nonsense
PIK3CA	FALSE	FALSE	FALSE
EGFR	FALSE	FALSE	FALSE
CCND1	FALSE	FALSE	FALSE
TP53	TRUE	FALSE	FALSE
CDKN2A	FALSE	FALSE	FALSE
KMT2D	FALSE	FALSE	FALSE
CDKN1A	FALSE	FALSE	FALSE
NFE2L2	FALSE	FALSE	FALSE
PTEN	FALSE	FALSE	FALSE
MYC	FALSE	FALSE	FALSE
FAT1	FALSE	FALSE	FALSE
CASP8	FALSE	FALSE	FALSE
AJUBA	FALSE	FALSE	FALSE
NOTCH1	FALSE	FALSE	FALSE
NSD1	FALSE	FALSE	FALSE
TGFBR2	FALSE	FALSE	FALSE
HRAS	FALSE	FALSE	FALSE
RB1	FALSE	FALSE	FALSE
CUL3	FALSE	FALSE	FALSE
HLA-A	FALSE	FALSE	FALSE
FBXW7	FALSE	FALSE	FALSE
PIK3R1	FALSE	FALSE	FALSE
TRAF3	FALSE	FALSE	FALSE
ERBB1	FALSE	FALSE	FALSE
NF1	FALSE	FALSE	FALSE
WWTR1	FALSE	FALSE	FALSE
CSMD1	FALSE	FALSE	FALSE
PLEC	FALSE	FALSE	FALSE
KMT2C	FALSE	FALSE	FALSE
YAP1	FALSE	FALSE	FALSE
CCND2	FALSE	FALSE	FALSE
NOTCH2	FALSE	FALSE	FALSE
AXIN1	FALSE	FALSE	FALSE
FAT2	FALSE	FALSE	FALSE
CDK1	FALSE	FALSE	FALSE
NCOR2	FALSE	FALSE	FALSE
PTPRD	FALSE	FALSE	FALSE
MXD4	FALSE	FALSE	FALSE
DIP2C	FALSE	FALSE	FALSE
ALDH1B1	FALSE	FALSE	FALSE
CBX3	FALSE	FALSE	FALSE
ADARB2	FALSE	FALSE	FALSE
TGIF1	FALSE	FALSE	FALSE
DVL3	FALSE	FALSE	FALSE
SMG1	FALSE	FALSE	FALSE
YEATS2	FALSE	FALSE	FALSE
ATM	FALSE	FALSE	FALSE
CHEK2	FALSE	FALSE	FALSE
JAK2	TRUE	FALSE	FALSE
NPRL2	FALSE	FALSE	FALSE
HES3	FALSE	FALSE	FALSE
ETRAP2	FALSE	FALSE	FALSE
CTTN	FALSE	FALSE	FALSE
CTNND2	TRUE	FALSE	FALSE
ADAMTS12	FALSE	FALSE	FALSE
CLK2	FALSE	FALSE	FALSE
COL8A2	FALSE	FALSE	FALSE
DDX1	FALSE	FALSE	FALSE
FBXW11	FALSE	FALSE	FALSE
MAML1	FALSE	FALSE	FALSE
KDM2A	FALSE	FALSE	FALSE
CTBP1	FALSE	FALSE	FALSE
SMAD4	FALSE	FALSE	FALSE
SOX2	FALSE	FALSE	FALSE
FADD	FALSE	FALSE	FALSE
BCL2L1	FALSE	FALSE	FALSE
ERBB2	FALSE	FALSE	FALSE
NFIB	FALSE	FALSE	FALSE
TERT	FALSE	FALSE	FALSE
LRP1B	FALSE	FALSE	FALSE
PARD3	FALSE	FALSE	FALSE
PART1	FALSE	FALSE	FALSE
KDM6A	FALSE	FALSE	FALSE
GSTM1	FALSE	FALSE	FALSE
MYEOV	FALSE	FALSE	FALSE
POLD4	FALSE	FALSE	FALSE
ASAP1	FALSE	FALSE	FALSE
MTAP	FALSE	FALSE	FALSE
TP53AIP1	FALSE	FALSE	FALSE

## Sheet: Primary 2, SNV
Filtered SNV profile based on presence of SNV in raw Primary 2 data, stratified by SNV type
Gene	Missense	Splice	Nonsense
PIK3CA	TRUE	FALSE	FALSE
EGFR	FALSE	FALSE	FALSE
CCND1	FALSE	FALSE	FALSE
TP53	FALSE	FALSE	FALSE
CDKN2A	FALSE	FALSE	FALSE
KMT2D	FALSE	FALSE	TRUE
CDKN1A	FALSE	FALSE	FALSE
NFE2L2	TRUE	FALSE	FALSE
PTEN	FALSE	FALSE	FALSE
MYC	FALSE	FALSE	FALSE
FAT1	FALSE	FALSE	FALSE
CASP8	FALSE	FALSE	FALSE
AJUBA	FALSE	FALSE	FALSE
NOTCH1	FALSE	FALSE	FALSE
NSD1	FALSE	FALSE	FALSE
TGFBR2	FALSE	FALSE	FALSE
HRAS	FALSE	FALSE	FALSE
RB1	FALSE	FALSE	FALSE
CUL3	FALSE	FALSE	FALSE
HLA-A	FALSE	FALSE	FALSE
FBXW7	FALSE	FALSE	FALSE
PIK3R1	FALSE	FALSE	FALSE
TRAF3	FALSE	FALSE	FALSE
ERBB1	FALSE	FALSE	FALSE
NF1	FALSE	FALSE	FALSE
WWTR1	FALSE	FALSE	FALSE
CSMD1	FALSE	FALSE	FALSE
PLEC	TRUE	FALSE	FALSE
KMT2C	FALSE	FALSE	FALSE
YAP1	FALSE	FALSE	FALSE
CCND2	FALSE	FALSE	FALSE
NOTCH2	FALSE	FALSE	FALSE
AXIN1	FALSE	FALSE	FALSE
FAT2	FALSE	FALSE	FALSE
CDK1	FALSE	FALSE	FALSE
NCOR2	FALSE	FALSE	FALSE
PTPRD	FALSE	FALSE	FALSE
MXD4	FALSE	FALSE	FALSE
DIP2C	FALSE	FALSE	FALSE
ALDH1B1	FALSE	FALSE	FALSE
CBX3	FALSE	FALSE	FALSE
ADARB2	FALSE	FALSE	FALSE
TGIF1	FALSE	FALSE	FALSE
DVL3	FALSE	FALSE	FALSE
SMG1	FALSE	FALSE	FALSE
YEATS2	FALSE	FALSE	FALSE
ATM	FALSE	FALSE	FALSE
CHEK2	FALSE	FALSE	FALSE
JAK2	FALSE	FALSE	FALSE
NPRL2	FALSE	FALSE	FALSE
HES3	FALSE	FALSE	FALSE
ETRAP2	FALSE	FALSE	FALSE
CTTN	FALSE	FALSE	FALSE
CTNND2	FALSE	FALSE	FALSE
ADAMTS12	FALSE	FALSE	FALSE
CLK2	FALSE	FALSE	FALSE
COL8A2	FALSE	FALSE	FALSE
DDX1	FALSE	FALSE	FALSE
FBXW11	FALSE	FALSE	FALSE
MAML1	FALSE	FALSE	FALSE
KDM2A	FALSE	FALSE	FALSE
CTBP1	FALSE	FALSE	FALSE
SMAD4	FALSE	FALSE	FALSE
SOX2	FALSE	FALSE	FALSE
FADD	FALSE	FALSE	FALSE
BCL2L1	FALSE	FALSE	FALSE
ERBB2	FALSE	FALSE	FALSE
NFIB	FALSE	FALSE	FALSE
TERT	FALSE	FALSE	FALSE
LRP1B	FALSE	FALSE	FALSE
PARD3	FALSE	FALSE	FALSE
PART1	FALSE	FALSE	FALSE
KDM6A	FALSE	FALSE	FALSE
GSTM1	FALSE	FALSE	FALSE
MYEOV	FALSE	FALSE	FALSE
POLD4	FALSE	FALSE	FALSE
ASAP1	FALSE	FALSE	FALSE
MTAP	FALSE	FALSE	FALSE
TP53AIP1	FALSE	FALSE	FALSE

## Sheet: PDX 2, SNV
Filtered SNV profile based on presence of SNV in raw PDX 2 data, stratified by SNV type
Gene	Missense	Splice	Nonsense
PIK3CA	TRUE	FALSE	FALSE
EGFR	FALSE	FALSE	FALSE
CCND1	FALSE	FALSE	FALSE
TP53	FALSE	FALSE	FALSE
CDKN2A	FALSE	FALSE	FALSE
KMT2D	FALSE	FALSE	TRUE
CDKN1A	FALSE	FALSE	FALSE
NFE2L2	TRUE	FALSE	FALSE
PTEN	FALSE	FALSE	FALSE
MYC	FALSE	FALSE	FALSE
FAT1	FALSE	FALSE	FALSE
CASP8	FALSE	FALSE	FALSE
AJUBA	FALSE	FALSE	FALSE
NOTCH1	FALSE	FALSE	FALSE
NSD1	FALSE	FALSE	FALSE
TGFBR2	FALSE	FALSE	FALSE
HRAS	FALSE	FALSE	FALSE
RB1	FALSE	FALSE	FALSE
CUL3	FALSE	FALSE	FALSE
HLA-A	FALSE	FALSE	FALSE
FBXW7	FALSE	FALSE	FALSE
PIK3R1	FALSE	FALSE	FALSE
TRAF3	FALSE	FALSE	FALSE
ERBB1	FALSE	FALSE	FALSE
NF1	FALSE	FALSE	FALSE
WWTR1	FALSE	FALSE	FALSE
CSMD1	FALSE	FALSE	FALSE
PLEC	TRUE	FALSE	FALSE
KMT2C	FALSE	FALSE	FALSE
YAP1	FALSE	FALSE	FALSE
CCND2	FALSE	FALSE	FALSE
NOTCH2	FALSE	FALSE	FALSE
AXIN1	FALSE	FALSE	FALSE
FAT2	FALSE	FALSE	FALSE
CDK1	FALSE	FALSE	FALSE
NCOR2	FALSE	FALSE	FALSE
PTPRD	FALSE	FALSE	FALSE
MXD4	FALSE	FALSE	FALSE
DIP2C	FALSE	FALSE	FALSE
ALDH1B1	FALSE	FALSE	FALSE
CBX3	FALSE	FALSE	FALSE
ADARB2	FALSE	FALSE	FALSE
TGIF1	FALSE	FALSE	FALSE
DVL3	FALSE	FALSE	FALSE
SMG1	FALSE	FALSE	FALSE
YEATS2	FALSE	FALSE	FALSE
ATM	FALSE	FALSE	FALSE
CHEK2	FALSE	FALSE	FALSE
JAK2	FALSE	FALSE	FALSE
NPRL2	FALSE	FALSE	FALSE
HES3	FALSE	FALSE	FALSE
ETRAP2	FALSE	FALSE	FALSE
CTTN	FALSE	FALSE	FALSE
CTNND2	FALSE	FALSE	FALSE
ADAMTS12	FALSE	FALSE	FALSE
CLK2	FALSE	FALSE	FALSE
COL8A2	FALSE	FALSE	FALSE
DDX1	FALSE	FALSE	FALSE
FBXW11	FALSE	FALSE	FALSE
MAML1	FALSE	FALSE	FALSE
KDM2A	FALSE	FALSE	FALSE
CTBP1	FALSE	FALSE	FALSE
SMAD4	FALSE	FALSE	FALSE
SOX2	FALSE	FALSE	FALSE
FADD	FALSE	FALSE	FALSE
BCL2L1	FALSE	FALSE	FALSE
ERBB2	FALSE	FALSE	FALSE
NFIB	FALSE	FALSE	FALSE
TERT	FALSE	FALSE	FALSE
LRP1B	FALSE	FALSE	FALSE
PARD3	FALSE	FALSE	FALSE
PART1	FALSE	FALSE	FALSE
KDM6A	FALSE	FALSE	FALSE
GSTM1	FALSE	FALSE	FALSE
MYEOV	FALSE	FALSE	FALSE
POLD4	FALSE	FALSE	FALSE
ASAP1	FALSE	FALSE	FALSE
MTAP	FALSE	FALSE	FALSE
TP53AIP1	FALSE	FALSE	FALSE

## Sheet: PDX 3, SNV
Filtered SNV profile based on presence of SNV in raw PDX 3 data, stratified by SNV type
Gene	Missense	Splice	Nonsense
PIK3CA	FALSE	FALSE	FALSE
EGFR	FALSE	FALSE	FALSE
CCND1	FALSE	FALSE	FALSE
TP53	TRUE	FALSE	FALSE
CDKN2A	FALSE	FALSE	FALSE
KMT2D	FALSE	FALSE	FALSE
CDKN1A	FALSE	FALSE	FALSE
NFE2L2	FALSE	FALSE	FALSE
PTEN	FALSE	FALSE	FALSE
MYC	FALSE	FALSE	FALSE
FAT1	FALSE	FALSE	FALSE
CASP8	FALSE	FALSE	FALSE
AJUBA	FALSE	FALSE	FALSE
NOTCH1	FALSE	FALSE	FALSE
NSD1	FALSE	FALSE	FALSE
TGFBR2	FALSE	FALSE	FALSE
HRAS	FALSE	FALSE	FALSE
RB1	FALSE	FALSE	FALSE
CUL3	FALSE	FALSE	FALSE
HLA-A	FALSE	FALSE	FALSE
FBXW7	FALSE	FALSE	FALSE
PIK3R1	FALSE	FALSE	FALSE
TRAF3	FALSE	FALSE	FALSE
ERBB1	FALSE	FALSE	FALSE
NF1	FALSE	FALSE	FALSE
WWTR1	FALSE	FALSE	FALSE
CSMD1	FALSE	FALSE	FALSE
PLEC	FALSE	FALSE	FALSE
KMT2C	FALSE	FALSE	FALSE
YAP1	FALSE	FALSE	FALSE
CCND2	FALSE	FALSE	FALSE
NOTCH2	FALSE	FALSE	FALSE
AXIN1	FALSE	FALSE	FALSE
FAT2	FALSE	FALSE	FALSE
CDK1	FALSE	FALSE	FALSE
NCOR2	FALSE	FALSE	FALSE
PTPRD	FALSE	FALSE	FALSE
MXD4	FALSE	FALSE	FALSE
DIP2C	FALSE	FALSE	FALSE
ALDH1B1	FALSE	FALSE	FALSE
CBX3	FALSE	FALSE	FALSE
ADARB2	TRUE	FALSE	FALSE
TGIF1	FALSE	FALSE	FALSE
DVL3	FALSE	FALSE	FALSE
SMG1	FALSE	FALSE	FALSE
YEATS2	FALSE	FALSE	FALSE
ATM	FALSE	FALSE	FALSE
CHEK2	FALSE	FALSE	FALSE
JAK2	FALSE	FALSE	FALSE
NPRL2	FALSE	FALSE	FALSE
HES3	FALSE	FALSE	FALSE
ETRAP2	FALSE	FALSE	FALSE
CTTN	FALSE	FALSE	FALSE
CTNND2	FALSE	FALSE	FALSE
ADAMTS12	FALSE	FALSE	FALSE
CLK2	FALSE	FALSE	FALSE
COL8A2	FALSE	FALSE	FALSE
DDX1	FALSE	FALSE	FALSE
FBXW11	FALSE	FALSE	FALSE
MAML1	FALSE	FALSE	FALSE
KDM2A	FALSE	FALSE	FALSE
CTBP1	FALSE	FALSE	FALSE
SMAD4	FALSE	FALSE	FALSE
SOX2	FALSE	FALSE	FALSE
FADD	FALSE	FALSE	FALSE
BCL2L1	FALSE	FALSE	FALSE
ERBB2	FALSE	FALSE	FALSE
NFIB	FALSE	FALSE	FALSE
TERT	FALSE	FALSE	FALSE
LRP1B	TRUE	FALSE	FALSE
PARD3	FALSE	FALSE	FALSE
PART1	FALSE	FALSE	FALSE
KDM6A	FALSE	FALSE	FALSE
GSTM1	FALSE	FALSE	FALSE
MYEOV	FALSE	FALSE	FALSE
POLD4	FALSE	FALSE	FALSE
ASAP1	FALSE	FALSE	FALSE
MTAP	FALSE	FALSE	FALSE
TP53AIP1	FALSE	FALSE	FALSE

## Sheet: Primary 1, INDEL
Filtered INDEL profile based on presence of INDEL in raw Primary 1 data, stratified by INDEL type
Gene	Frameshift Deletion	Frameshift Insertion	Inframe Deletion	Inframe Insertion	Splicing	Startloss	Stopgain
PIK3CA	FALSE	FALSE	FALSE	FALSE	FALSE	FALSE	FALSE
EGFR	FALSE	FALSE	FALSE	FALSE	FALSE	FALSE	FALSE
CCND1	FALSE	FALSE	FALSE	FALSE	FALSE	FALSE	FALSE
TP53	FALSE	FALSE	FALSE	FALSE	FALSE	FALSE	FALSE
CDKN2A	FALSE	FALSE	FALSE	FALSE	FALSE	FALSE	FALSE
KMT2D	FALSE	FALSE	FALSE	FALSE	FALSE	FALSE	FALSE
CDKN1A	FALSE	FALSE	FALSE	FALSE	FALSE	FALSE	FALSE
NFE2L2	FALSE	FALSE	FALSE	FALSE	FALSE	TRUE	FALSE
PTEN	FALSE	FALSE	FALSE	FALSE	FALSE	FALSE	FALSE
MYC	FALSE	FALSE	FALSE	FALSE	FALSE	FALSE	FALSE
FAT1	FALSE	FALSE	FALSE	FALSE	FALSE	FALSE	FALSE
CASP8	FALSE	FALSE	FALSE	FALSE	FALSE	FALSE	FALSE
AJUBA	FALSE	FALSE	FALSE	FALSE	FALSE	FALSE	FALSE
NOTCH1	FALSE	FALSE	FALSE	FALSE	FALSE	FALSE	FALSE
NSD1	FALSE	FALSE	FALSE	FALSE	FALSE	FALSE	FALSE
TGFBR2	FALSE	FALSE	FALSE	FALSE	FALSE	FALSE	FALSE
HRAS	FALSE	FALSE	FALSE	FALSE	FALSE	FALSE	FALSE
RB1	FALSE	FALSE	FALSE	FALSE	FALSE	FALSE	FALSE
CUL3	FALSE	FALSE	FALSE	FALSE	FALSE	FALSE	FALSE
HLA-A	FALSE	FALSE	FALSE	FALSE	FALSE	FALSE	FALSE
FBXW7	FALSE	FALSE	FALSE	FALSE	FALSE	FALSE	FALSE
PIK3R1	FALSE	FALSE	FALSE	FALSE	FALSE	FALSE	FALSE
TRAF3	FALSE	FALSE	FALSE	FALSE	FALSE	FALSE	FALSE
ERBB1	FALSE	FALSE	FALSE	FALSE	FALSE	FALSE	FALSE
NF1	FALSE	FALSE	FALSE	FALSE	FALSE	FALSE	FALSE
WWTR1	FALSE	FALSE	FALSE	FALSE	FALSE	FALSE	FALSE
CSMD1	FALSE	FALSE	FALSE	FALSE	FALSE	FALSE	FALSE
PLEC	FALSE	FALSE	FALSE	FALSE	FALSE	FALSE	FALSE
KMT2C	FALSE	FALSE	FALSE	FALSE	FALSE	FALSE	FALSE
YAP1	FALSE	FALSE	FALSE	FALSE	FALSE	FALSE	FALSE
CCND2	FALSE	FALSE	FALSE	FALSE	FALSE	FALSE	FALSE
NOTCH2	FALSE	FALSE	FALSE	FALSE	FALSE	FALSE	FALSE
AXIN1	FALSE	FALSE	FALSE	FALSE	FALSE	FALSE	FALSE
FAT2	FALSE	FALSE	FALSE	FALSE	FALSE	FALSE	FALSE
CDK1	FALSE	FALSE	FALSE	FALSE	FALSE	FALSE	FALSE
NCOR2	FALSE	FALSE	FALSE	FALSE	FALSE	FALSE	FALSE
PTPRD	FALSE	FALSE	FALSE	FALSE	FALSE	FALSE	FALSE
MXD4	FALSE	FALSE	FALSE	FALSE	FALSE	FALSE	FALSE
DIP2C	FALSE	FALSE	FALSE	FALSE	FALSE	FALSE	FALSE
ALDH1B1	FALSE	FALSE	FALSE	FALSE	FALSE	FALSE	FALSE
CBX3	FALSE	FALSE	FALSE	FALSE	FALSE	FALSE	FALSE
ADARB2	FALSE	FALSE	FALSE	FALSE	FALSE	FALSE	FALSE
TGIF1	FALSE	FALSE	FALSE	FALSE	FALSE	FALSE	FALSE
DVL3	FALSE	FALSE	FALSE	FALSE	FALSE	FALSE	FALSE
SMG1	FALSE	FALSE	FALSE	FALSE	FALSE	FALSE	FALSE
YEATS2	FALSE	FALSE	FALSE	FALSE	FALSE	FALSE	FALSE
ATM	FALSE	FALSE	FALSE	FALSE	FALSE	FALSE	FALSE
CHEK2	FALSE	FALSE	FALSE	FALSE	FALSE	FALSE	FALSE
JAK2	FALSE	FALSE	FALSE	FALSE	FALSE	FALSE	FALSE
NPRL2	FALSE	FALSE	FALSE	FALSE	FALSE	FALSE	FALSE
HES3	FALSE	FALSE	FALSE	FALSE	FALSE	FALSE	FALSE
ETRAP2	FALSE	FALSE	FALSE	FALSE	FALSE	FALSE	FALSE
CTTN	FALSE	FALSE	FALSE	FALSE	FALSE	FALSE	FALSE
CTNND2	FALSE	FALSE	FALSE	FALSE	FALSE	FALSE	FALSE
ADAMTS12	FALSE	FALSE	TRUE	FALSE	FALSE	FALSE	FALSE
CLK2	TRUE	FALSE	FALSE	FALSE	FALSE	FALSE	FALSE
COL8A2	FALSE	FALSE	FALSE	FALSE	FALSE	FALSE	TRUE
DDX1	FALSE	FALSE	FALSE	FALSE	FALSE	FALSE	FALSE
FBXW11	FALSE	FALSE	FALSE	FALSE	FALSE	FALSE	FALSE
MAML1	FALSE	FALSE	FALSE	FALSE	FALSE	FALSE	FALSE
KDM2A	FALSE	FALSE	FALSE	FALSE	FALSE	FALSE	FALSE
CTBP1	FALSE	FALSE	FALSE	FALSE	FALSE	FALSE	FALSE
SMAD4	FALSE	FALSE	FALSE	FALSE	FALSE	FALSE	FALSE
SOX2	FALSE	FALSE	FALSE	FALSE	FALSE	FALSE	FALSE
FADD	FALSE	FALSE	FALSE	FALSE	FALSE	FALSE	FALSE
BCL2L1	FALSE	FALSE	FALSE	FALSE	FALSE	FALSE	FALSE
ERBB2	FALSE	FALSE	FALSE	FALSE	FALSE	FALSE	FALSE
NFIB	FALSE	FALSE	FALSE	FALSE	FALSE	FALSE	FALSE
TERT	FALSE	FALSE	FALSE	FALSE	FALSE	FALSE	FALSE
LRP1B	FALSE	FALSE	FALSE	FALSE	FALSE	FALSE	FALSE
PARD3	FALSE	FALSE	FALSE	FALSE	FALSE	FALSE	FALSE
PART1	FALSE	FALSE	FALSE	FALSE	FALSE	FALSE	FALSE
KDM6A	FALSE	FALSE	FALSE	FALSE	FALSE	FALSE	FALSE
GSTM1	FALSE	FALSE	FALSE	FALSE	FALSE	FALSE	FALSE
MYEOV	FALSE	FALSE	FALSE	FALSE	FALSE	FALSE	FALSE
POLD4	FALSE	FALSE	FALSE	FALSE	FALSE	FALSE	FALSE
ASAP1	FALSE	FALSE	FALSE	FALSE	FALSE	FALSE	FALSE
MTAP	FALSE	FALSE	FALSE	FALSE	FALSE	FALSE	FALSE
TP53AIP1	FALSE	FALSE	FALSE	FALSE	FALSE	FALSE	FALSE

## Sheet: PDX 1, INDEL
Filtered INDEL profile based on presence of INDEL in raw PDX 1 data, stratified by INDEL type
Gene	Frameshift Deletion	Frameshift Insertion	Inframe Deletion	Inframe Insertion	Splicing	Startloss	Stopgain
PIK3CA	FALSE	FALSE	FALSE	FALSE	FALSE	FALSE	FALSE
EGFR	FALSE	FALSE	FALSE	FALSE	FALSE	FALSE	FALSE
CCND1	FALSE	FALSE	FALSE	FALSE	FALSE	FALSE	FALSE
TP53	FALSE	FALSE	FALSE	FALSE	FALSE	FALSE	FALSE
CDKN2A	FALSE	FALSE	FALSE	FALSE	FALSE	FALSE	FALSE
KMT2D	FALSE	FALSE	FALSE	FALSE	FALSE	FALSE	FALSE
CDKN1A	FALSE	FALSE	FALSE	FALSE	FALSE	FALSE	FALSE
NFE2L2	FALSE	FALSE	FALSE	FALSE	FALSE	TRUE	FALSE
PTEN	FALSE	FALSE	FALSE	FALSE	FALSE	FALSE	FALSE
MYC	FALSE	FALSE	FALSE	FALSE	FALSE	FALSE	FALSE
FAT1	FALSE	FALSE	FALSE	FALSE	FALSE	FALSE	FALSE
CASP8	FALSE	FALSE	FALSE	FALSE	FALSE	FALSE	FALSE
AJUBA	FALSE	FALSE	FALSE	FALSE	FALSE	FALSE	FALSE
NOTCH1	FALSE	FALSE	FALSE	FALSE	FALSE	FALSE	FALSE
NSD1	FALSE	FALSE	FALSE	FALSE	FALSE	FALSE	FALSE
TGFBR2	FALSE	FALSE	FALSE	FALSE	FALSE	FALSE	FALSE
HRAS	FALSE	FALSE	FALSE	FALSE	FALSE	FALSE	FALSE
RB1	FALSE	FALSE	FALSE	FALSE	FALSE	FALSE	FALSE
CUL3	FALSE	FALSE	FALSE	FALSE	FALSE	FALSE	FALSE
HLA-A	FALSE	FALSE	FALSE	FALSE	FALSE	FALSE	FALSE
FBXW7	FALSE	FALSE	FALSE	FALSE	FALSE	FALSE	FALSE
PIK3R1	FALSE	FALSE	FALSE	FALSE	FALSE	FALSE	FALSE
TRAF3	FALSE	FALSE	FALSE	FALSE	FALSE	FALSE	FALSE
ERBB1	FALSE	FALSE	FALSE	FALSE	FALSE	FALSE	FALSE
NF1	FALSE	FALSE	FALSE	FALSE	FALSE	FALSE	FALSE
WWTR1	FALSE	FALSE	FALSE	FALSE	FALSE	FALSE	FALSE
CSMD1	FALSE	FALSE	FALSE	FALSE	FALSE	FALSE	FALSE
PLEC	FALSE	FALSE	FALSE	FALSE	FALSE	FALSE	FALSE
KMT2C	FALSE	FALSE	FALSE	FALSE	FALSE	FALSE	FALSE
YAP1	FALSE	FALSE	FALSE	FALSE	FALSE	FALSE	FALSE
CCND2	FALSE	FALSE	FALSE	FALSE	FALSE	FALSE	FALSE
NOTCH2	FALSE	FALSE	FALSE	FALSE	FALSE	FALSE	FALSE
AXIN1	FALSE	FALSE	FALSE	FALSE	FALSE	FALSE	FALSE
FAT2	FALSE	FALSE	FALSE	FALSE	FALSE	FALSE	FALSE
CDK1	FALSE	FALSE	FALSE	FALSE	FALSE	FALSE	FALSE
NCOR2	FALSE	FALSE	FALSE	FALSE	FALSE	FALSE	FALSE
PTPRD	FALSE	FALSE	FALSE	FALSE	FALSE	FALSE	FALSE
MXD4	FALSE	FALSE	FALSE	FALSE	FALSE	FALSE	FALSE
DIP2C	FALSE	FALSE	FALSE	FALSE	FALSE	FALSE	FALSE
ALDH1B1	FALSE	FALSE	FALSE	FALSE	FALSE	FALSE	FALSE
CBX3	FALSE	FALSE	FALSE	FALSE	FALSE	FALSE	FALSE
ADARB2	FALSE	FALSE	FALSE	FALSE	FALSE	FALSE	FALSE
TGIF1	FALSE	FALSE	FALSE	FALSE	FALSE	FALSE	FALSE
DVL3	FALSE	FALSE	FALSE	FALSE	FALSE	FALSE	FALSE
SMG1	FALSE	FALSE	FALSE	FALSE	FALSE	FALSE	FALSE
YEATS2	FALSE	FALSE	FALSE	FALSE	FALSE	FALSE	FALSE
ATM	FALSE	FALSE	FALSE	FALSE	FALSE	FALSE	FALSE
CHEK2	FALSE	FALSE	FALSE	FALSE	FALSE	FALSE	FALSE
JAK2	FALSE	FALSE	FALSE	FALSE	FALSE	FALSE	FALSE
NPRL2	FALSE	FALSE	FALSE	FALSE	FALSE	FALSE	FALSE
HES3	FALSE	FALSE	FALSE	FALSE	FALSE	FALSE	FALSE
ETRAP2	FALSE	FALSE	FALSE	FALSE	FALSE	FALSE	FALSE
CTTN	FALSE	FALSE	FALSE	FALSE	FALSE	FALSE	FALSE
CTNND2	FALSE	FALSE	FALSE	FALSE	FALSE	FALSE	FALSE
ADAMTS12	FALSE	FALSE	FALSE	FALSE	FALSE	FALSE	FALSE
CLK2	TRUE	FALSE	FALSE	FALSE	FALSE	FALSE	FALSE
COL8A2	FALSE	FALSE	FALSE	FALSE	FALSE	FALSE	TRUE
DDX1	FALSE	FALSE	FALSE	FALSE	FALSE	FALSE	FALSE
FBXW11	FALSE	FALSE	FALSE	FALSE	FALSE	FALSE	FALSE
MAML1	FALSE	FALSE	FALSE	FALSE	FALSE	FALSE	FALSE
KDM2A	FALSE	FALSE	FALSE	FALSE	FALSE	FALSE	FALSE
CTBP1	FALSE	FALSE	FALSE	FALSE	FALSE	FALSE	FALSE
SMAD4	FALSE	FALSE	FALSE	FALSE	FALSE	FALSE	FALSE
SOX2	FALSE	FALSE	FALSE	FALSE	FALSE	FALSE	FALSE
FADD	FALSE	FALSE	FALSE	FALSE	FALSE	FALSE	FALSE
BCL2L1	FALSE	FALSE	FALSE	FALSE	FALSE	FALSE	FALSE
ERBB2	FALSE	FALSE	FALSE	FALSE	FALSE	FALSE	FALSE
NFIB	FALSE	FALSE	FALSE	FALSE	FALSE	FALSE	FALSE
TERT	FALSE	FALSE	FALSE	FALSE	FALSE	FALSE	FALSE
LRP1B	FALSE	FALSE	FALSE	FALSE	FALSE	FALSE	FALSE
PARD3	FALSE	FALSE	FALSE	FALSE	FALSE	FALSE	FALSE
PART1	FALSE	FALSE	FALSE	FALSE	FALSE	FALSE	FALSE
KDM6A	FALSE	FALSE	FALSE	FALSE	FALSE	FALSE	FALSE
GSTM1	FALSE	FALSE	FALSE	FALSE	FALSE	FALSE	FALSE
MYEOV	FALSE	FALSE	FALSE	FALSE	FALSE	FALSE	FALSE
POLD4	FALSE	FALSE	FALSE	FALSE	FALSE	FALSE	FALSE
ASAP1	FALSE	FALSE	FALSE	FALSE	FALSE	FALSE	FALSE
MTAP	FALSE	FALSE	FALSE	FALSE	FALSE	FALSE	FALSE
TP53AIP1	FALSE	FALSE	FALSE	FALSE	FALSE	FALSE	FALSE

## Sheet: Primary 2, INDEL
Filtered INDEL profile based on presence of INDEL in raw Primary 2 data, stratified by INDEL type
Gene	Frameshift Deletion	Frameshift Insertion	Inframe Deletion	Inframe Insertion	Splicing	Startloss	Stopgain
PIK3CA	FALSE	FALSE	FALSE	FALSE	FALSE	FALSE	FALSE
EGFR	FALSE	FALSE	FALSE	FALSE	FALSE	FALSE	FALSE
CCND1	FALSE	FALSE	FALSE	FALSE	FALSE	FALSE	FALSE
TP53	FALSE	FALSE	FALSE	FALSE	FALSE	FALSE	FALSE
CDKN2A	FALSE	FALSE	FALSE	FALSE	FALSE	FALSE	FALSE
KMT2D	FALSE	FALSE	FALSE	FALSE	FALSE	FALSE	FALSE
CDKN1A	FALSE	FALSE	FALSE	FALSE	FALSE	FALSE	FALSE
NFE2L2	FALSE	FALSE	FALSE	FALSE	FALSE	FALSE	FALSE
PTEN	FALSE	FALSE	FALSE	FALSE	FALSE	FALSE	FALSE
MYC	FALSE	FALSE	FALSE	FALSE	FALSE	FALSE	FALSE
FAT1	FALSE	TRUE	FALSE	FALSE	FALSE	FALSE	FALSE
CASP8	FALSE	FALSE	FALSE	FALSE	FALSE	FALSE	FALSE
AJUBA	FALSE	FALSE	FALSE	FALSE	FALSE	FALSE	FALSE
NOTCH1	FALSE	FALSE	FALSE	FALSE	FALSE	FALSE	FALSE
NSD1	FALSE	FALSE	FALSE	FALSE	FALSE	FALSE	FALSE
TGFBR2	FALSE	FALSE	FALSE	FALSE	FALSE	FALSE	FALSE
HRAS	FALSE	FALSE	FALSE	FALSE	FALSE	FALSE	FALSE
RB1	FALSE	FALSE	FALSE	FALSE	FALSE	FALSE	FALSE
CUL3	FALSE	FALSE	FALSE	FALSE	FALSE	FALSE	FALSE
HLA-A	FALSE	FALSE	FALSE	FALSE	FALSE	FALSE	FALSE
FBXW7	FALSE	FALSE	FALSE	FALSE	FALSE	FALSE	FALSE
PIK3R1	FALSE	FALSE	FALSE	FALSE	FALSE	FALSE	FALSE
TRAF3	FALSE	FALSE	FALSE	FALSE	FALSE	FALSE	FALSE
ERBB1	FALSE	FALSE	FALSE	FALSE	FALSE	FALSE	FALSE
NF1	FALSE	FALSE	FALSE	FALSE	FALSE	FALSE	FALSE
WWTR1	FALSE	FALSE	FALSE	FALSE	FALSE	FALSE	FALSE
CSMD1	FALSE	FALSE	FALSE	FALSE	FALSE	FALSE	FALSE
PLEC	FALSE	FALSE	FALSE	FALSE	FALSE	FALSE	FALSE
KMT2C	FALSE	FALSE	FALSE	FALSE	FALSE	FALSE	FALSE
YAP1	FALSE	FALSE	FALSE	FALSE	FALSE	FALSE	FALSE
CCND2	FALSE	FALSE	FALSE	FALSE	FALSE	FALSE	FALSE
NOTCH2	FALSE	FALSE	FALSE	FALSE	FALSE	FALSE	FALSE
AXIN1	FALSE	FALSE	FALSE	FALSE	FALSE	FALSE	FALSE
FAT2	FALSE	FALSE	FALSE	FALSE	FALSE	FALSE	FALSE
CDK1	FALSE	FALSE	FALSE	FALSE	FALSE	FALSE	FALSE
NCOR2	FALSE	FALSE	FALSE	FALSE	FALSE	FALSE	FALSE
PTPRD	FALSE	FALSE	FALSE	FALSE	FALSE	FALSE	FALSE
MXD4	FALSE	FALSE	FALSE	FALSE	FALSE	FALSE	FALSE
DIP2C	FALSE	FALSE	FALSE	FALSE	FALSE	FALSE	FALSE
ALDH1B1	FALSE	FALSE	FALSE	FALSE	FALSE	FALSE	FALSE
CBX3	FALSE	FALSE	FALSE	FALSE	FALSE	FALSE	FALSE
ADARB2	FALSE	FALSE	FALSE	FALSE	FALSE	FALSE	FALSE
TGIF1	FALSE	FALSE	FALSE	FALSE	FALSE	FALSE	FALSE
DVL3	FALSE	FALSE	FALSE	FALSE	FALSE	FALSE	FALSE
SMG1	FALSE	FALSE	FALSE	FALSE	FALSE	FALSE	FALSE
YEATS2	FALSE	FALSE	FALSE	FALSE	FALSE	FALSE	FALSE
ATM	FALSE	FALSE	FALSE	FALSE	FALSE	FALSE	FALSE
CHEK2	FALSE	FALSE	FALSE	FALSE	FALSE	FALSE	FALSE
JAK2	FALSE	FALSE	FALSE	FALSE	FALSE	FALSE	FALSE
NPRL2	FALSE	FALSE	FALSE	FALSE	FALSE	FALSE	FALSE
HES3	FALSE	FALSE	FALSE	FALSE	FALSE	FALSE	FALSE
ETRAP2	FALSE	FALSE	FALSE	FALSE	FALSE	FALSE	FALSE
CTTN	FALSE	FALSE	FALSE	FALSE	FALSE	FALSE	FALSE
CTNND2	FALSE	FALSE	FALSE	FALSE	FALSE	FALSE	FALSE
ADAMTS12	FALSE	FALSE	FALSE	FALSE	FALSE	FALSE	FALSE
CLK2	FALSE	FALSE	FALSE	FALSE	FALSE	FALSE	FALSE
COL8A2	FALSE	FALSE	FALSE	FALSE	FALSE	FALSE	FALSE
DDX1	FALSE	FALSE	FALSE	FALSE	FALSE	FALSE	FALSE
FBXW11	FALSE	FALSE	FALSE	FALSE	FALSE	FALSE	FALSE
MAML1	FALSE	FALSE	FALSE	FALSE	FALSE	FALSE	FALSE
KDM2A	FALSE	FALSE	FALSE	FALSE	FALSE	FALSE	FALSE
CTBP1	FALSE	FALSE	FALSE	FALSE	FALSE	FALSE	FALSE
SMAD4	FALSE	FALSE	FALSE	FALSE	FALSE	FALSE	FALSE
SOX2	FALSE	FALSE	FALSE	FALSE	FALSE	FALSE	FALSE
FADD	FALSE	FALSE	FALSE	FALSE	FALSE	FALSE	FALSE
BCL2L1	FALSE	FALSE	FALSE	FALSE	FALSE	FALSE	FALSE
ERBB2	FALSE	FALSE	FALSE	FALSE	FALSE	FALSE	FALSE
NFIB	FALSE	FALSE	FALSE	FALSE	FALSE	FALSE	FALSE
TERT	FALSE	FALSE	FALSE	FALSE	FALSE	FALSE	FALSE
LRP1B	FALSE	FALSE	FALSE	FALSE	FALSE	FALSE	FALSE
PARD3	FALSE	FALSE	FALSE	FALSE	FALSE	FALSE	FALSE
PART1	FALSE	FALSE	FALSE	FALSE	FALSE	FALSE	FALSE
KDM6A	FALSE	FALSE	FALSE	FALSE	FALSE	FALSE	FALSE
GSTM1	FALSE	FALSE	FALSE	FALSE	FALSE	FALSE	FALSE
MYEOV	FALSE	FALSE	FALSE	FALSE	FALSE	FALSE	FALSE
POLD4	FALSE	FALSE	FALSE	FALSE	FALSE	FALSE	FALSE
ASAP1	FALSE	FALSE	FALSE	FALSE	FALSE	FALSE	FALSE
MTAP	FALSE	FALSE	FALSE	FALSE	FALSE	FALSE	FALSE
TP53AIP1	FALSE	FALSE	FALSE	FALSE	FALSE	FALSE	FALSE

## Sheet: PDX 2, INDEL
Filtered INDEL profile based on presence of INDEL in raw PDX 2 data, stratified by INDEL type
Gene	Frameshift Deletion	Frameshift Insertion	Inframe Deletion	Inframe Insertion	Splicing	Startloss	Stopgain
PIK3CA	FALSE	FALSE	FALSE	FALSE	FALSE	FALSE	FALSE
EGFR	FALSE	FALSE	FALSE	FALSE	FALSE	FALSE	FALSE
CCND1	FALSE	FALSE	FALSE	FALSE	FALSE	FALSE	FALSE
TP53	FALSE	FALSE	FALSE	FALSE	FALSE	FALSE	FALSE
CDKN2A	FALSE	FALSE	FALSE	FALSE	FALSE	FALSE	FALSE
KMT2D	FALSE	FALSE	FALSE	FALSE	FALSE	FALSE	FALSE
CDKN1A	FALSE	FALSE	FALSE	FALSE	FALSE	FALSE	FALSE
NFE2L2	FALSE	FALSE	FALSE	FALSE	FALSE	FALSE	FALSE
PTEN	FALSE	FALSE	FALSE	FALSE	FALSE	FALSE	FALSE
MYC	FALSE	FALSE	FALSE	FALSE	FALSE	FALSE	FALSE
FAT1	FALSE	TRUE	FALSE	FALSE	FALSE	FALSE	FALSE
CASP8	FALSE	FALSE	FALSE	FALSE	FALSE	FALSE	FALSE
AJUBA	FALSE	FALSE	FALSE	FALSE	FALSE	FALSE	FALSE
NOTCH1	FALSE	FALSE	FALSE	FALSE	FALSE	FALSE	FALSE
NSD1	FALSE	FALSE	FALSE	FALSE	FALSE	FALSE	FALSE
TGFBR2	FALSE	FALSE	FALSE	FALSE	FALSE	FALSE	FALSE
HRAS	FALSE	FALSE	FALSE	FALSE	FALSE	FALSE	FALSE
RB1	FALSE	FALSE	FALSE	FALSE	FALSE	FALSE	FALSE
CUL3	FALSE	FALSE	FALSE	FALSE	FALSE	FALSE	FALSE
HLA-A	FALSE	FALSE	FALSE	FALSE	FALSE	FALSE	FALSE
FBXW7	FALSE	FALSE	FALSE	FALSE	FALSE	FALSE	FALSE
PIK3R1	FALSE	FALSE	FALSE	FALSE	FALSE	FALSE	FALSE
TRAF3	FALSE	FALSE	FALSE	FALSE	FALSE	FALSE	FALSE
ERBB1	FALSE	FALSE	FALSE	FALSE	FALSE	FALSE	FALSE
NF1	FALSE	FALSE	FALSE	FALSE	FALSE	FALSE	FALSE
WWTR1	FALSE	FALSE	FALSE	FALSE	FALSE	FALSE	FALSE
CSMD1	FALSE	FALSE	FALSE	FALSE	FALSE	FALSE	FALSE
PLEC	FALSE	FALSE	FALSE	FALSE	FALSE	FALSE	FALSE
KMT2C	FALSE	FALSE	FALSE	FALSE	FALSE	FALSE	FALSE
YAP1	FALSE	FALSE	FALSE	FALSE	FALSE	FALSE	FALSE
CCND2	FALSE	FALSE	FALSE	FALSE	FALSE	FALSE	FALSE
NOTCH2	FALSE	FALSE	FALSE	FALSE	FALSE	FALSE	FALSE
AXIN1	FALSE	FALSE	FALSE	FALSE	FALSE	FALSE	FALSE
FAT2	FALSE	FALSE	FALSE	FALSE	FALSE	FALSE	FALSE
CDK1	FALSE	FALSE	FALSE	FALSE	FALSE	FALSE	FALSE
NCOR2	FALSE	FALSE	FALSE	FALSE	FALSE	FALSE	FALSE
PTPRD	FALSE	FALSE	FALSE	FALSE	FALSE	FALSE	FALSE
MXD4	FALSE	FALSE	FALSE	FALSE	FALSE	FALSE	FALSE
DIP2C	FALSE	FALSE	FALSE	FALSE	FALSE	FALSE	FALSE
ALDH1B1	FALSE	FALSE	FALSE	FALSE	FALSE	FALSE	FALSE
CBX3	FALSE	FALSE	FALSE	FALSE	FALSE	FALSE	FALSE
ADARB2	FALSE	FALSE	FALSE	FALSE	FALSE	FALSE	FALSE
TGIF1	FALSE	FALSE	FALSE	FALSE	FALSE	FALSE	FALSE
DVL3	FALSE	FALSE	FALSE	FALSE	FALSE	FALSE	FALSE
SMG1	FALSE	FALSE	FALSE	FALSE	FALSE	FALSE	FALSE
YEATS2	FALSE	FALSE	FALSE	FALSE	FALSE	FALSE	FALSE
ATM	FALSE	FALSE	FALSE	FALSE	FALSE	FALSE	FALSE
CHEK2	FALSE	FALSE	FALSE	FALSE	FALSE	FALSE	FALSE
JAK2	FALSE	FALSE	FALSE	FALSE	FALSE	FALSE	FALSE
NPRL2	FALSE	FALSE	FALSE	FALSE	FALSE	FALSE	FALSE
HES3	FALSE	FALSE	FALSE	FALSE	FALSE	FALSE	FALSE
ETRAP2	FALSE	FALSE	FALSE	FALSE	FALSE	FALSE	FALSE
CTTN	FALSE	FALSE	FALSE	FALSE	FALSE	FALSE	FALSE
CTNND2	FALSE	FALSE	FALSE	FALSE	FALSE	FALSE	FALSE
ADAMTS12	FALSE	FALSE	FALSE	FALSE	FALSE	FALSE	FALSE
CLK2	FALSE	FALSE	FALSE	FALSE	FALSE	FALSE	FALSE
COL8A2	FALSE	FALSE	FALSE	FALSE	FALSE	FALSE	FALSE
DDX1	FALSE	FALSE	FALSE	FALSE	FALSE	FALSE	FALSE
FBXW11	FALSE	FALSE	FALSE	FALSE	FALSE	FALSE	FALSE
MAML1	FALSE	FALSE	FALSE	FALSE	FALSE	FALSE	FALSE
KDM2A	FALSE	FALSE	FALSE	FALSE	FALSE	FALSE	FALSE
CTBP1	FALSE	FALSE	FALSE	FALSE	FALSE	FALSE	FALSE
SMAD4	FALSE	FALSE	FALSE	FALSE	FALSE	FALSE	FALSE
SOX2	FALSE	FALSE	FALSE	FALSE	FALSE	FALSE	FALSE
FADD	FALSE	FALSE	FALSE	FALSE	FALSE	FALSE	FALSE
BCL2L1	FALSE	FALSE	FALSE	FALSE	FALSE	FALSE	FALSE
ERBB2	FALSE	FALSE	FALSE	FALSE	FALSE	FALSE	FALSE
NFIB	FALSE	FALSE	FALSE	FALSE	FALSE	FALSE	FALSE
TERT	FALSE	FALSE	FALSE	FALSE	FALSE	FALSE	FALSE
LRP1B	FALSE	FALSE	FALSE	FALSE	FALSE	FALSE	FALSE
PARD3	FALSE	FALSE	FALSE	FALSE	FALSE	FALSE	FALSE
PART1	FALSE	FALSE	FALSE	FALSE	FALSE	FALSE	FALSE
KDM6A	FALSE	FALSE	FALSE	FALSE	FALSE	FALSE	FALSE
GSTM1	FALSE	FALSE	FALSE	FALSE	FALSE	FALSE	FALSE
MYEOV	FALSE	FALSE	FALSE	FALSE	FALSE	FALSE	FALSE
POLD4	FALSE	FALSE	FALSE	FALSE	FALSE	FALSE	FALSE
ASAP1	FALSE	FALSE	FALSE	FALSE	FALSE	FALSE	FALSE
MTAP	FALSE	FALSE	FALSE	FALSE	FALSE	FALSE	FALSE
TP53AIP1	FALSE	FALSE	FALSE	FALSE	FALSE	FALSE	FALSE

## Sheet: PDX 3, INDEL
Filtered INDEL profile based on presence of INDEL in raw PDX 3 data, stratified by INDEL type
Gene	Frameshift Deletion	Frameshift Insertion	Inframe Deletion	Inframe Insertion	Splicing	Startloss	Stopgain
PIK3CA	FALSE	FALSE	FALSE	FALSE	FALSE	FALSE	FALSE
EGFR	FALSE	FALSE	FALSE	FALSE	FALSE	FALSE	FALSE
CCND1	FALSE	FALSE	FALSE	FALSE	FALSE	FALSE	FALSE
TP53	FALSE	FALSE	FALSE	FALSE	FALSE	FALSE	FALSE
CDKN2A	FALSE	FALSE	FALSE	FALSE	FALSE	FALSE	FALSE
KMT2D	FALSE	FALSE	FALSE	FALSE	FALSE	FALSE	FALSE
CDKN1A	FALSE	FALSE	FALSE	FALSE	FALSE	FALSE	FALSE
NFE2L2	FALSE	FALSE	FALSE	FALSE	FALSE	FALSE	FALSE
PTEN	FALSE	FALSE	FALSE	FALSE	FALSE	FALSE	FALSE
MYC	FALSE	FALSE	FALSE	FALSE	FALSE	FALSE	FALSE
FAT1	FALSE	FALSE	FALSE	FALSE	FALSE	FALSE	FALSE
CASP8	FALSE	FALSE	FALSE	FALSE	FALSE	FALSE	FALSE
AJUBA	FALSE	FALSE	FALSE	FALSE	FALSE	FALSE	FALSE
NOTCH1	FALSE	FALSE	FALSE	FALSE	FALSE	FALSE	FALSE
NSD1	FALSE	FALSE	FALSE	FALSE	FALSE	FALSE	FALSE
TGFBR2	FALSE	FALSE	FALSE	FALSE	FALSE	FALSE	FALSE
HRAS	FALSE	FALSE	FALSE	FALSE	FALSE	FALSE	FALSE
RB1	FALSE	FALSE	FALSE	FALSE	FALSE	FALSE	FALSE
CUL3	FALSE	FALSE	FALSE	FALSE	FALSE	FALSE	FALSE
HLA-A	FALSE	FALSE	FALSE	FALSE	FALSE	FALSE	FALSE
FBXW7	FALSE	FALSE	FALSE	FALSE	FALSE	FALSE	FALSE
PIK3R1	FALSE	FALSE	FALSE	FALSE	FALSE	FALSE	FALSE
TRAF3	FALSE	FALSE	FALSE	FALSE	FALSE	FALSE	FALSE
ERBB1	FALSE	FALSE	FALSE	FALSE	FALSE	FALSE	FALSE
NF1	FALSE	FALSE	FALSE	FALSE	FALSE	FALSE	FALSE
WWTR1	FALSE	FALSE	FALSE	FALSE	FALSE	FALSE	FALSE
CSMD1	FALSE	FALSE	FALSE	FALSE	FALSE	FALSE	FALSE
PLEC	FALSE	FALSE	FALSE	FALSE	FALSE	FALSE	FALSE
KMT2C	FALSE	FALSE	FALSE	FALSE	FALSE	FALSE	FALSE
YAP1	FALSE	FALSE	FALSE	FALSE	FALSE	FALSE	FALSE
CCND2	FALSE	FALSE	FALSE	FALSE	FALSE	FALSE	FALSE
NOTCH2	FALSE	FALSE	FALSE	FALSE	FALSE	FALSE	FALSE
AXIN1	FALSE	FALSE	FALSE	FALSE	FALSE	FALSE	FALSE
FAT2	FALSE	FALSE	FALSE	FALSE	FALSE	FALSE	FALSE
CDK1	FALSE	FALSE	FALSE	FALSE	FALSE	FALSE	FALSE
NCOR2	FALSE	FALSE	FALSE	FALSE	FALSE	FALSE	FALSE
PTPRD	FALSE	FALSE	FALSE	FALSE	FALSE	FALSE	FALSE
MXD4	FALSE	FALSE	FALSE	FALSE	FALSE	FALSE	FALSE
DIP2C	FALSE	FALSE	FALSE	FALSE	FALSE	FALSE	FALSE
ALDH1B1	FALSE	FALSE	FALSE	FALSE	FALSE	FALSE	FALSE
CBX3	FALSE	FALSE	FALSE	FALSE	FALSE	FALSE	FALSE
ADARB2	FALSE	FALSE	FALSE	FALSE	FALSE	FALSE	FALSE
TGIF1	FALSE	FALSE	FALSE	FALSE	FALSE	FALSE	FALSE
DVL3	FALSE	FALSE	FALSE	FALSE	FALSE	FALSE	FALSE
SMG1	FALSE	FALSE	FALSE	FALSE	FALSE	FALSE	FALSE
YEATS2	FALSE	FALSE	FALSE	FALSE	FALSE	FALSE	FALSE
ATM	FALSE	FALSE	FALSE	FALSE	FALSE	FALSE	FALSE
CHEK2	FALSE	FALSE	FALSE	FALSE	FALSE	FALSE	FALSE
JAK2	FALSE	FALSE	FALSE	FALSE	FALSE	FALSE	FALSE
NPRL2	FALSE	FALSE	FALSE	FALSE	FALSE	FALSE	FALSE
HES3	FALSE	FALSE	FALSE	FALSE	FALSE	FALSE	FALSE
ETRAP2	FALSE	FALSE	FALSE	FALSE	FALSE	FALSE	FALSE
CTTN	FALSE	FALSE	FALSE	FALSE	FALSE	FALSE	FALSE
CTNND2	FALSE	FALSE	FALSE	FALSE	FALSE	FALSE	FALSE
ADAMTS12	FALSE	FALSE	FALSE	FALSE	FALSE	FALSE	FALSE
CLK2	FALSE	FALSE	FALSE	FALSE	FALSE	FALSE	FALSE
COL8A2	FALSE	FALSE	FALSE	FALSE	FALSE	FALSE	FALSE
DDX1	FALSE	FALSE	FALSE	FALSE	FALSE	FALSE	FALSE
FBXW11	FALSE	FALSE	FALSE	FALSE	FALSE	FALSE	FALSE
MAML1	FALSE	FALSE	FALSE	FALSE	FALSE	FALSE	FALSE
KDM2A	FALSE	FALSE	FALSE	FALSE	FALSE	FALSE	FALSE
CTBP1	FALSE	FALSE	FALSE	FALSE	FALSE	FALSE	FALSE
SMAD4	FALSE	FALSE	FALSE	FALSE	FALSE	FALSE	FALSE
SOX2	FALSE	FALSE	FALSE	FALSE	FALSE	FALSE	FALSE
FADD	FALSE	FALSE	FALSE	FALSE	FALSE	FALSE	FALSE
BCL2L1	FALSE	FALSE	FALSE	FALSE	FALSE	FALSE	FALSE
ERBB2	FALSE	FALSE	FALSE	FALSE	FALSE	FALSE	FALSE
NFIB	FALSE	FALSE	FALSE	FALSE	FALSE	FALSE	FALSE
TERT	FALSE	FALSE	FALSE	FALSE	FALSE	FALSE	FALSE
LRP1B	FALSE	FALSE	FALSE	FALSE	FALSE	FALSE	FALSE
PARD3	FALSE	FALSE	FALSE	FALSE	FALSE	FALSE	FALSE
PART1	FALSE	FALSE	FALSE	FALSE	FALSE	FALSE	FALSE
KDM6A	FALSE	FALSE	FALSE	FALSE	FALSE	FALSE	FALSE
GSTM1	FALSE	FALSE	FALSE	FALSE	FALSE	FALSE	FALSE
MYEOV	FALSE	FALSE	FALSE	FALSE	FALSE	FALSE	FALSE
POLD4	FALSE	FALSE	FALSE	FALSE	FALSE	FALSE	FALSE
ASAP1	FALSE	FALSE	FALSE	FALSE	FALSE	FALSE	FALSE
MTAP	FALSE	FALSE	FALSE	FALSE	FALSE	FALSE	FALSE
TP53AIP1	FALSE	FALSE	FALSE	FALSE	FALSE	FALSE	FALSE

[truncated: 14 more sheets: Primary 1, CNV, Amp, Primary 1, CNV, Del, Primary 1, CNV, cnLOH, PDX 1, CNV, Amp, PDX 1, CNV, Del, PDX 1, CNV, cnLOH, Primary 2, CNV, Amp, Primary 2, CNV, Del, Primary 2, CNV, cnLOH, PDX 2, CNV, Amp, PDX 2, CNV, Del, PDX 2, CNV, cnLOH, PDX 3, CNV, Amp, PDX 3, CNV, Del]
