# Supplementary material for: Patient-derived xenograft models of Fanconi anemia–associated head and neck cancer identify personalized therapeutic strategies
Source: J Clin Invest. 2025 Dec 16;136(4):e195334. doi: 10.1172/JCI195334 (PMC12904715; doi:10.1172/JCI195334)
Supplement: Supporting data values [file jci-136-195334-s135.xlsx]

## Sheet: Fig 4A-FA PDX 1
PDX#	Mice #	Tumor # ( L: Left side tumor; R: Right side tumor)	Treatment	Day 0	Day 2	Day 4	Day 7	Day 9	Day 11	Day 14	Day 16	Day 18
FA PDX 1	1	1L	vehicle	101.649	147.35	202.271	277.423	364.463	440.124	680.002	801.481	1077.88
	1	1R	vehicle	102.668	135.42	196.112	322.486	420.107	488.498	640.452	889.31	1205.75
	2	2L	vehicle	156.178	176.333	239.103	426.465	495.039	657.038	1011.1	1161.14	1271.39
	2	2R	vehicle	188.494	225.649	315.38	492.572	645.615	747.34	1279.89	1371.33	1697.52
	3	3L	vehicle	212.064	337.861	408.04	515.352	791.537	893.341	1110.92	1287.41	1826.2
	3	3R	vehicle	170.235	250.225	311.957	549.831	757.596	738.778	1086.03	1304.56	1449.67
	4	4L	vehicle	114.489	149.066	172.841	231.469	312.761	402.932	597.884	782.384	805.952
	4	4R	vehicle	86.8706	92.11	95.5515	100.101	114.61	163.541	363.201	475.475	603.71
	1	1L	cisplatin 0.05mg/kg	133.044	175.51	199.988	233.267	258.212	348.71	533.277	624.34	842.441
	1	1R	cisplatin 0.05mg/kg	94.2955	130.658	186.356	249.935	345.068	413.589	645.396	886.151	953.693
	2	2L	cisplatin 0.05mg/kg	216.089	222.06	302.108	467.184	528.185	647.109	829.795	1035.93	1249.03
	2	2R	cisplatin 0.05mg/kg	218.093	272.464	340.891	602.018	805.811	900.591	996.614	1433.7	1670.23
	3	3L	cisplatin 0.05mg/kg	94.08	193.834	272.378	368.217	435.846	533.994	770.188	906.121	1155.87
	3	3R	cisplatin 0.05mg/kg	58.8245	72.3516	102.168	147.704	202.612	245.258	320.926	444.447	613.498
	4	4L	cisplatin 0.05mg/kg	203.435	251.932	355.173	472.992	561.759	724.77	876.813	901.809	1423.05
	4	4R	cisplatin 0.05mg/kg	110.487	139.815	170.276	196.112	304.215	423.354	780.339	902.386	1108.16
	1	1L	cisplatin 0.5mg/kg	124.86	146.546	163.274	213.769	273.001	298.569	430.657	412.686	250.518
	1	1R	cisplatin 0.5mg/kg	118.406	156.804	201.936	273.689	340.528	348.881	368.836	340.805	266.632
	2	2L	cisplatin 0.5mg/kg	197.876	210.72	259.728	316.066	372.6	405.083	446.66	424.701	335.442
	2	2R	cisplatin 0.5mg/kg	50.625	109.329	133.71	169.001	292.831	343.732	379.32	354.608	353.851
	3	3L	cisplatin 0.5mg/kg	222.972	315.308	415.726	476.382	507.538	511.588	517.694	486.621	373.643
	3	3R	cisplatin 0.5mg/kg	221.295	293.026	331.214	544.316	722.26	788.963	832.658	734.757	469.896
	4	4L	cisplatin 0.5mg/kg	92.11	108.696	138.952	192.326	250.16	307.694	382.642	379.181	359.022
	4	4R	cisplatin 0.5mg/kg	95.5515	123.184	149.443	184.968	320.74	323.928	335.888	318.247	212.518
	1	1L	cisplatin 2.5mg/kg	105.405	137.626	142.877	176.535	177.507	150	106.705	70.7104	63.253
	1	1R	cisplatin 2.5mg/kg	71.5275	104.089	106.231	108.681	109.09	95.6136	39.9075	37.9078	37.647
	2	2L	cisplatin 2.5mg/kg	166.766	197.109	202.523	232.742	233.042	213.192	170.773	189.752	178.2
	2	2R	cisplatin 2.5mg/kg	163.188	180.726	225.609	273.672	349.288	348.899	346.931	230.86	161.084
	3	3L	cisplatin 2.5mg/kg	222.781	259.141	272.473	291.003	295.668	281.216	263.374	171.021	167.023
	3	3R	cisplatin 2.5mg/kg	182.768	252.525	259.84	269.255	289.604	266.487	235.725	225.331	165.237
	4	4L	cisplatin 2.5mg/kg	120.904	134.211	146.468	157.462	205.094	188.912	178.172	145.741	79.61
	4	4R	cisplatin 2.5mg/kg	91.96	95.648	132.422	179.206	179.457	166.39	134.168	89.7031	82.6946
	1	1L	cisplatin 5mg/kg	138.78	221.903	222.411	225.45	191.55	177.956	117.39	105.513	104.62
	1	1R	cisplatin 5mg/kg	65.1619	74.8606	101.649	113.669	90.6607	80.9393	69.7303	50.5973	37.5546
	2	2L	cisplatin 5mg/kg	87.7669	112.36	120.805	151.827	140.132	135.329	70.7095	64.7022	64.0872
	2	2R	cisplatin 5mg/kg	114.05	116.304	118.195	122.201	119.682	107.46	65.1619	56.69	48.668
	3	3L	cisplatin 5mg/kg	155.867	161.011	161.233	163.136	110.348	107.041	87.808	66.7164	44.3583
	3	3R	cisplatin 5mg/kg	194.718	196.076	216.597	269.329	223.675	216.527	172.668	145.922	98.5687
	4	4L	cisplatin 5mg/kg	294.247	295.172	317.128	344.973	279.437	270.374	145.354	133.079	63.839
	4	4R	cisplatin 5mg/kg	80.8233	92.5965	92.5965	92.9214	83.1875	72.3516	36.2559	28.7562	16.5381

## Sheet: Fig 4A-FA PDX2
PDX#	Mice #	Tumor # ( L: Left side tumor; R: Right side tumor)	Treatment	Day 0	Day 2	Day 5	Day 7	Day 9	Day 12	Day 14
FA PDX 2	1	1L	vehicle	134.156	178.804	256	433.67	820.245	1274.85	1737.02
	1	1R	vehicle	85.1692	104.092	156.891	217.76	474.603	946.684	1729.32
	2	2L	vehicle	143.434	199.997	318.679	355.827	440.999	852.788	1720.78
	2	2R	vehicle	122.391	225.34	473.666	669.452	979.126	1698.55	2714.5
	3	3L	vehicle	192.12	249.32	386.32	536.426	634.737	958.421	1688.45
	3	3R	vehicle	105.322	171.745	283.832	399.972	667.317	1658.6	2703.39
	4	4L	vehicle	188.443	217.457	256	421.954	652.736	1040.54	1452.92
	4	4R	vehicle	158.911	237.601	345.945	402.45	724.582	1707.97	2535.36
	5	5L	vehicle	226.838	345.741	758.456	1296.41	2265.98	4762.02	5729.36
	5	5R	vehicle	188.196	271.076	502.634	741.751	995.452	2209.66	3535.92
	1	1L	cisplatin 0.05mg/kg	104.264	117.653	183.13	340.736	547.881	1249.26	1819.65
	1	1R	cisplatin 0.05mg/kg	134.918	206.192	358.459	485.149	794.881	1605.3	1932.59
	2	2L	cisplatin 0.05mg/kg	197.724	347.688	675.011	731.812	1254.69	2676.14	3136.8
	2	2R	cisplatin 0.05mg/kg	127.744	204.33	373.427	582.892	1154.16	1830.47	2546.37
	3	3L	cisplatin 0.05mg/kg	91.9888	107.461	118.014	212.498	321.054	696.96	921.401
	3	3R	cisplatin 0.05mg/kg	99.201	110.922	236.363	341.898	458.269	1429.54	1845.23
	4	4L	cisplatin 0.05mg/kg	292.765	408.509	551.181	740.162	794.493	1328.37	2249.11
	4	4R	cisplatin 0.05mg/kg	234.549	251.755	706.264	976.159	1100.78	3288.26	5134.85
	5	5L	cisplatin 0.05mg/kg	165.716	198.744	238.448	389.856	633.938	1266.36	1859.95
	5	5R	cisplatin 0.05mg/kg	118.588	151.889	184.101	307.207	369.919	843.44	1502.55
	1	1L	cisplatin 0.5mg/kg	138.445	161.898	216.899	285.54	357.597	410.013	860.95
	1	1R	cisplatin 0.5mg/kg	112.577	130.154	164.413	186.551	244.867	269.173	377.61
	2	2L	cisplatin 0.5mg/kg	178.956	186.364	229.152	356.96	394.678	510.082	740.711
	2	2R	cisplatin 0.5mg/kg	135.42	154.801	186.487	203.342	221.809	331.195	424.639
	3	3L	cisplatin 0.5mg/kg	220.356	274.341	326.196	374.307	413.968	652.918	1046.12
	3	3R	cisplatin 0.5mg/kg	106.615	227.122	422.019	798.193	856.628	1567.3	1655.6
	4	4L	cisplatin 0.5mg/kg	108.541	164.953	200.599	316.548	451.149	569.901	910.67
	4	4R	cisplatin 0.5mg/kg	122.853	143.433	173.248	216.041	315.814	549.812	886.09
	5	5L	cisplatin 0.5mg/kg	203.709	234.383	304.798	364.5	669.11	878.69	1060.91
	5	5R	cisplatin 0.5mg/kg	222.717	344.914	590.245	638.986	1171.01	1874.91	2106.56
	1	1L	cisplatin 2.5mg/kg	150.342	256.298	324.339	322.853	320.252	152.635	145.362
	1	1R	cisplatin 2.5mg/kg	67.7891	92.2625	110.174	109.083	108.541	108	109.083
	2	2L	cisplatin 2.5mg/kg	236.275	240.625	249.515	216.899	172.974	112.049	76.9953
	2	2R	cisplatin 2.5mg/kg	172.06	194.508	199.344	157.911	151.723	63.253	62.8757
	3	3L	cisplatin 2.5mg/kg	155.934	156.379	156.823	136.049	112.933	70.304	67.8984
	3	3R	cisplatin 2.5mg/kg	135.633	138.217	147.873	97.556	92.9214	43.2731	40.9663
	4	4L	cisplatin 2.5mg/kg	178.956	183.019	189.752	164.936	186.624	102.168	96.7127
	4	4R	cisplatin 2.5mg/kg	90.1131	103.213	112.008	106.191	105.134	103.212	77.5486
	5	5L	cisplatin 2.5mg/kg	251.443	252.083	253.035	235.702	223.522	87.3384	61.012
	5	5R	cisplatin 2.5mg/kg	102.751	112.68	126.409	120.79	117.699	103.694	100.601
	1	1L	cisplatin 5mg/kg	137.251	137.044	136.22	76.4859	65.5971	32.2406	0
	1	1R	cisplatin 5mg/kg	145.817	143.113	134.792	88.2492	53.9251	37.044	13.5
	2	2L	cisplatin 5mg/kg	137.312	120.127	116.304	86.8706	40.0315	0	0
	2	2R	cisplatin 5mg/kg	218.033	195.543	185.093	160.71	137.251	100.101	76.1367
	3	3L	cisplatin 5mg/kg	185.741	185.238	182.711	169.457	109.084	86.9202	13.5
	3	3R	cisplatin 5mg/kg	185.073	180.468	179.457	157.765	115.129	88.2667	34.6526
	4	4L	cisplatin 5mg/kg	151.731	145.495	119.742	71.9389	50.5973	43.1754	13.5
	4	4R	cisplatin 5mg/kg	167.44	164.297	150.064	128.859	83.1875	80.6426	57.3956
	5	5L	cisplatin 5mg/kg	148.248	147.641	145.766	129.19	131.687	69.0942	38.2024
	5	5R	cisplatin 5mg/kg	72.7658	71.9381	70.4351	64.7771	62.001	35.9956	0

## Sheet:  Fig 4A-FA PDX 3
PDX#	Mice #	Tumor # ( L: Left side tumor; R: Right side tumor)	Treatment	Day 0	Day 2	Day 5	Day 7	Day 9	Day 12	Day 14	Day 16
FA PDX 3	1	1L	vehicle	135.66	180.811	253.651	285.519	288.207	596.538	656.429	785.363
	1	1R	vehicle	153.949	241.474	310.396	469.468	771.38	1011.56	1211.8	1310.01
	2	2L	vehicle	92.5965	169.547	265.721	492.299	525.279	811.117	1010.81	1258.2
	2	2R	vehicle	307.021	382.904	599.824	935.059	1339.99	2451.49	2932.77	3305.56
	3	3L	vehicle	108.644	200.35	351.165	479.581	1194.05	2140.04	2193.16	2484.53
	3	3R	vehicle	184.781	309.556	385.264	573.172	649.257	1124.69	1575.46	1779.05
	4	4L	vehicle	142.443	320.189	484.573	790.415	1299.07	3238.23	4022.03	4565.56
	4	4R	vehicle	362.855	647.862	819.174	1124.79	1804.22	2887.99	3374.33	4038.16
	1	1L	cisplatin 0.05mg/kg	141.797	250.124	385.79	652.097	559.633	1071.6	1146.78	1440.93
	1	1R	cisplatin 0.05mg/kg	201.792	326.316	473.512	946.914	1407.98	2095.8	2125.16	2446.69
	2	2L	cisplatin 0.05mg/kg	184.301	223.372	243.773	298.158	392.977	485.284	884.54	911.437
	2	2R	cisplatin 0.05mg/kg	187.398	278.215	522.787	949.527	1734.75	2363.37	2994.99	3714.74
	3	3L	cisplatin 0.05mg/kg	110.545	195.768	333.282	426.225	566.582	1634.29	1907.13	2708.44
	3	3R	cisplatin 0.05mg/kg	103.988	153.117	205.886	307.13	596.093	825.689	884.053	1073.79
	4	4L	cisplatin 0.05mg/kg	181.997	224.253	261.763	399.237	478.48	1083.94	1136.01	1242.35
	4	4R	cisplatin 0.05mg/kg	368.475	492.356	704.889	1046.74	1521.52	2380.36	3043.09	3324.06
	1	1L	cisplatin 0.5mg/kg	122.628	191.625	308.636	315.242	488.313	1078.34	1085.87	1093.44
	1	1R	cisplatin 0.5mg/kg	84.1654	156.855	267.487	278.935	628.108	1117.44	1143.34	1311.18
	2	2L	cisplatin 0.5mg/kg	281.642	327.489	436.834	730.401	834.501	1535.66	1657.71	2136.28
	2	2R	cisplatin 0.5mg/kg	77.0321	145.491	318.842	536.871	901.009	1992.76	2154.57	2617.78
	3	3L	cisplatin 0.5mg/kg	151.321	152.704	155.023	227.01	242.829	486.445	1034.7	1095.2
	3	3R	cisplatin 0.5mg/kg	97.7091	103.755	112.366	171.553	439.068	787.452	899.877	1139.21
	4	4L	cisplatin 0.5mg/kg	281.137	475.335	683.816	916.867	1494.84	2532.57	2925.73	3084.38
	4	4R	cisplatin 0.5mg/kg	371.839	372.66	375.943	836.136	1260.5	1942.08	2121.79	2322.32
	1	1L	cisplatin 2.5mg/kg	208.416	266.701	339.57	505.772	656.944	827.248	900.703	1037.41
	1	1R	cisplatin 2.5mg/kg	183.531	202.243	217.987	298.632	384.433	600.288	646.039	718.825
	2	2L	cisplatin 2.5mg/kg	192.526	243.454	326.883	333.245	363.857	371.582	744.345	748.263
	2	2R	cisplatin 2.5mg/kg	309.399	373.045	570.068	802.862	1233.43	1340.73	1553.62	1975.45
	3	3L	cisplatin 2.5mg/kg	164.255	194.717	254.17	346.355	642.968	742.723	815.266	877.479
	3	3R	cisplatin 2.5mg/kg	158.759	179.409	195.899	263.38	302.248	367.104	460.584	600.387
	4	4L	cisplatin 2.5mg/kg	175.943	194.521	221.225	425.986	516.296	966.347	1095.93	1314.97
	4	4R	cisplatin 2.5mg/kg	98.5687	108.717	126.218	242.164	248.397	410.013	429.528	467.728
	1	1L	cisplatin 5mg/kg	284.411	285.844	288.64	446.647	604.887	627.299	706.216	720.129
	1	1R	cisplatin 5mg/kg	136.462	137.714	141.338	158.607	182.178	182.702	183.75	184.73
	2	2L	cisplatin 5mg/kg	131.866	158.571	247.529	407.806	559.918	567.793	575.628	589.754
	2	2R	cisplatin 5mg/kg	224.728	256.961	245.889	621.639	660.675	746.764	977.569	1092.15
	3	3L	cisplatin 5mg/kg	98.0537	102.731	110.696	143.096	165.238
	3	3R	cisplatin 5mg/kg	289.02	291.2	295.645	359.047	450.647
	4	4L	cisplatin 5mg/kg	144.402	187.128	264.431	274.005	343.286	464.069	484.087	527.233
	4	4R	cisplatin 5mg/kg	181.207	258.759	460.275	719.535	1157.09	1557.09	1697.78	2056.08

## Sheet: Fig 4B
Vehicle	Cisplatin (5 mg/kg)		Vehicle	Cisplatin (5 mg/kg)		Vehicle	Cisplatin (5 mg/kg)		Vehicle	Cisplatin (5 mg/kg)		Vehicle	Cisplatin (5 mg/kg)		Vehicle	Cisplatin (5 mg/kg)		Vehicle	Cisplatin (5 mg/kg)		Vehicle	Cisplatin (5 mg/kg)		Vehicle	Cisplatin (5 mg/kg)		Vehicle	Cisplatin (5 mg/kg)
FA PDX 2	FA PDX 2		FA PDX 1	FA PDX 1		sporPDX 30	sporPDX 30		sporPDX 15	sporPDX 15		FA PDX 3	FA PDX 3		sporPDX 14	sporPDX 14		sporPDX 36	sporPDX 36		sporPDX 12	sporPDX 12		sporPDX 18	sporPDX 18		sporPDX 13	sporPDX 13
0.763453	0		1.13353	0.143328		1.03655	0.145739		0.787836	0.336776		0.389333	0.199791		0.94076	0.347757		0.911085	0.431518		0.535413	0.440779		1.18047	0.544146		1.19874	0.470223
0.707389	0		1.09698	0.136513		0.751662	0.151562		1.15967	0.208715		0.878336	0.351233		0.815485	0.274238		1.08892	0.443311		0.911432	0.486563		0.819529	0.445314		0.869448	0.671964
0.518206	0.004286		0.887645	0.0954565		1.21179	0.173798		0.840832	0.397266		1.62424	0.269733		1.74484	0.429259			0.515083		1.72445	0.480564					0.732694	0.505683
0.45462	0.005246		0.884872	0.083703					1.21166	0.401026		2.2719	0.108343		0.498912				0.501673		0.828701	0.497589					1.19912	0.68106
1.48928	0.015195		1.05701	0.181323								0.633342	0.350007
1.19724	0.005459		1.15054	0.0968113								0.768592	0.753864
1.30775	0.02059		1.08098	0.150256								0.686019
1.51347	0.01104		0.708435	0.0760094								0.748237
0.940747	0.020212
1.10785

## Sheet: Fig 5A
EGFR
	p-EGFR/GAPDH	total EGFR/GAPDH
FA PDX1	0.471346	0.56312
FA PDX2	0.0230853	0.0399227
FA PDX3	0.0119293	0.00266176
AKT
	p-AKT/GAPDH	total AKT/GAPDH
FA PDX1	0.109322	1.16878
FA PDX2	0.480509	1.064
FA PDX3	0.0745628	1.09876

## Sheet: Fig 5B-FA PDX1
PDX#	Mice #	Tumor # ( L: Left side tumor; R: Right side tumor)	Treatment	Day 0	Day 3	Day 5	Day 7	Day 10	Day 12	Day 14	Day 17	Day 19	Day 21
FA PDX 1	1	1L	vehicle	170.248	227.378	311.235	423.89	489.877	665.814	673.55	864.717	1221.93	1221.93
	1	1R	vehicle	217.731	226.237	316.046	385	625.347	713.847	892.152	1079.11	87.5165	1276.04
	2	2L	vehicle	211.488	338.375	464.093	641.282	786.491	825.7	997.578	1674.04	1790.72	1906.28
	2	2R	vehicle	136.263	220.087	364.5	370.609	585.6	805.142	866.983	922.119	983.836	1015.69
	3	3L	vehicle	145.704	242.6	329.403	432.091	568.356	568.356	758.43	877.888	925.65	1058.4
	3	3R	vehicle	120.019	162.516	300.395	329.083	554.325	670.051	709.848	995.561	1055.73	1116.73
	4	4L	vehicle	133.008	227.993	263.542	359.146	495.663	526.538	529.07	639.2	995.939	1058.42
	4	4R	vehicle	159.18	334.949	387.811	396.591	721.26	757.183	920.057	951.985	1434.92	1450.14
	5	5L	vehicle	127.26	165.174	193.644	315.541	413.157	484.044	546.291	634.953	801.609	838.644
	5	5R	vehicle	99.0776	162.12	189.435	265.366	480.073	569.747	678.708	1040.73	1093.48	1153.27
	1	1L	Cetuximab 2.5 mg/kg	124.429	169.336	208.967	210.653	227.574	248.914	291.567	301.026	336.257	397.643
	1	1R	Cetuximab 2.5 mg/kg	116.304	265.037	287.116	285.512	288.695	289.608	294.916	306.309	368.157	384.288
	2	2L	Cetuximab 2.5 mg/kg	249.175	260.156	317.442	363.411	383.102	523.78	697.777	841.11	1016.03	1172.19
	2	2R	Cetuximab 2.5 mg/kg	157.641	210.958	260.83	349.737	370.067	382.343	438.512	449.738	717.147	783.517
	3	3L	Cetuximab 2.5 mg/kg	133.634	153.491	190.769	240.051	302.697	322.416	469.157	602.523	662.435	704.866
	3	3R	Cetuximab 2.5 mg/kg	177.27	212.322	239.106	350.656	413.569	479.154	728.852	845.253	853.904	891.832
	4	4L	Cetuximab 2.5 mg/kg	140.756	229.066	341.023	374.977	388.612	393.192	401.417	504.455	625.143	630.284
	4	4R	Cetuximab 2.5 mg/kg	84.2478	155.144	171.612	172.798	181.414	190.31	191.59	224.057	281.903	337.157
	5	5L	Cetuximab 2.5 mg/kg	198.227	222.873	275.496	308.902	328.158	476.385	711.315	760.736	904.177	975.193
	5	5R	Cetuximab 2.5 mg/kg	135.705	176.544	265.632	288.34	378.209	471.083	485.257	746.632	841.641	909.654
	1	1L	Cetuximab 5 mg/kg	126.336	214.626	320.079	367.067	361.942	346.577	348.144	399.477	401.194	439.014
	1	1R	Cetuximab 5 mg/kg	116.4	199.099	199.359	241.868	195.545	182.484	186.84	187.35	193.136	197.706
	2	2L	Cetuximab 5 mg/kg	153.041	158.954	225.302	217.76	214.899	204.533	224.614	366.63	378.728	385.376
	2	2R	Cetuximab 5 mg/kg	159.752	221.635	335.253	309.128	280.152	304.363	304.677	331.34	408.991	450.382
	3	3L	Cetuximab 5 mg/kg	212.936	287.26	293.561	298.07	281.514	268.307	290.095	295.044	359.281	360.106
	3	3R	Cetuximab 5 mg/kg	203.38	228.256	239.884	218.622	187.403	187.403	141.15	161.495	192.12	192.914
	4	4L	Cetuximab 5 mg/kg	144.384	175.572	261.394	208.325	191.043	166.904	201.934	213.505	258.048	260.662
	4	4R	Cetuximab 5 mg/kg	87.649	115.732	165.28	179.34	138.744	108	97.556	81.3857	81.8337	96.8659
	5	5L	Cetuximab 5 mg/kg	127.532	208.651	238.444	233.77	232.258	266.951	372.057	467.753	625.711	629.726
	5	5R	Cetuximab 5 mg/kg	186.194	230.043	278.974	275.585	271.968	302.589	406.547	661.269	856.201	908.081
	1	1L	Cetuximab 10 mg/kg	149.15	144.384	145.564	112.378	106.698	79.2139	50.9238	50.5973	47.6975	55.6423
	1	1R	Cetuximab 10 mg/kg	133.167	182.763	185.073	125.485	66.3255	64.012	59.0415	57.739	69.3042	83.5507
	2	2L	Cetuximab 10 mg/kg	191.202	205.185	226.367	183.097	181.631	176.555	167.761	167.036	286.923	289.338
	2	2R	Cetuximab 10 mg/kg	166.406	179.208	179.46	144.251	123.791	122.827	121.27	120.298	134.431	154.208
	3	3L	Cetuximab 10 mg/kg	218.878	305.051	315.488	297.911	260.993	248.141	238.928	234.679	269.87	342.971
	3	3R	Cetuximab 10 mg/kg	143.096	125.333	135.796	102.904	102.176	90.1431	85.4914	83.1528	94.3157	96.7012
	4	4L	Cetuximab 10 mg/kg	194.394	190.348	219.1	210.84	193.222	190.916	190.44	189.338	184.422	198.81
	4	4R	Cetuximab 10 mg/kg	76.1367	44.3583	42.592	42.592	36.1327	35.4568	35.0277	34.4507	33.7096	40.1124
	5	5L	Cetuximab 10 mg/kg	140.453	106.332	134.274	127.158	117.77	117.584	68.4742	66.875	115.715	121.485
	5	5R	Cetuximab 10 mg/kg	105.045	76.2987	69.0017	67.8367	59.2882	57.4568	52.5742	32.7254	40.6668	40.7584
	1	1L	Cetuximab 20 mg/kg	166.206	159.449	156.16	155.959	82.1955	65.7583	58.8216	55.296	52.577	50.5973
	1	1R	Cetuximab 20 mg/kg	215.04	201.72	189.888	177.422	173.804	171.541	145.161	143.847	140.401	118.523
	2	2L	Cetuximab 20 mg/kg	125.159	137.077	111.104	88.0016	70.6478	60.4378	59.3425	40.5914	40.1244	39.7535
	2	2R	Cetuximab 20 mg/kg	100.101	85.0238	75.3249	52.577	48.668	48.668	41.1564	41.1564	39.4768	38.9272
	3	3L	Cetuximab 20 mg/kg	151.182	111.273	110.174	110.174	78.2954	53.9074	49.9487	48.7738	48.036	31.0496
	3	3R	Cetuximab 20 mg/kg	134.133	133.51	106.921	106.751	94.357	71.2143	65.9853	73.1816	58.9445	51.0636
	4	4L	Cetuximab 20 mg/kg	154.048	137.226	123.444	104.478	97.5635	52.9119	52.2436	45.5565	44.0606	38.0499
	4	4R	Cetuximab 20 mg/kg	124.22	120.207	102.234	101.193	91.3165	89.7276	79.5178	41.4409	40.8733	40.8733
	5	5L	Cetuximab 20 mg/kg	190.539	148.328	142.831	136.233	112.933	110.723	106.733	105.308	103.723	102.686
	5	5R	Cetuximab 20 mg/kg	159.114	126.342	123.776	78.8653	72.2932	59.2764	57.5648	49.6264	49.0924	48.668

## Sheet:  Fig 5B-FA PDX 2
PDX#	Mice #	Tumor # ( L: Left side tumor; R: Right side tumor)	Treatment	Day 0	Day 2	Day 5	Day 7	Day 9	Day 12	Day 14
FA PDX 2	1	1L	vehicle	160.836	489.871	554.501	788.401	1058.51	1475.1	2082.15
	1	1R	vehicle	214.331	480.232	836.136	1323.21	1647.64	1801.32	2303.99
	2	2L	vehicle	195.78	273.672	615.963	832.148	1287.56	1637.65	2256.3
	2	2R	vehicle	178.641	547.617	1358.54	1676.34	1944.93	2610.74	3119.48
	3	3L	vehicle	185.328	389.556	721.907	911.983	1147.05	1582.02	2163.15
	3	3R	vehicle	187.918	455.366	913.021	1221.71	1477.86	1883.13	2516.43
	4	4L	vehicle	97.0523	244.182	266.436	341.939	393.914	583.804	770.462
	4	4R	vehicle	263.757	397.866	658.266	1042.75	1365.33	1884.38	2616.48
	5	5L	vehicle	200.776	603.56	1160.46	2553.64	2841.68	3059.19	3737.63
	1	1L	Cetuximab 20 mg/kg	228.631	281.192	608.392	942.682	2044.2	2837.89	3901.4
	1	1R	Cetuximab 20 mg/kg	200.974	368.973	788.549	1010.87	1876.39	2456.19	2802.58
	2	2L	Cetuximab 20 mg/kg	198.056	303.218	529.045	868.768	1658.88	1998.58	2520.25
	2	2R	Cetuximab 20 mg/kg	77.1719	122.656	262.096	438.218	752.53	1083.2	1313.39
	3	3L	Cetuximab 20 mg/kg	255.293	381.81	874.515	1460.44	2374.04	3049.39	3743.72
	3	3R	Cetuximab 20 mg/kg	250.594	500.346	781.271	1100.8	1931.95	2457.64	2729.76
	4	4L	Cetuximab 20 mg/kg	216.899	339.892	544.564	854.988	1196.03	1620.61	1744.27
	4	4R	Cetuximab 20 mg/kg	189.752	331.309	983.611	1337.02	1957.22	2365.26	2700.38
	5	5L	Cetuximab 20 mg/kg	131.756	156.259	406.083	711.078	1157.91	1696.52	1954.56

## Sheet:  Fig 5B-FA PDX 3
PDX#	Mice #	Tumor # ( L: Left side tumor; R: Right side tumor)	Treatment	Day 0	Day 3	Day 5	Day 7	Day 10	Day 12	Day 14
FA PDX 3	1	1L	vehicle	204.205	325.857	417.189	674.616	1431.01	1989.22	2832
	1	1R	vehicle	148.37	156.022	429.913	483.586	716.862	988.472	1465.48
	2	2L	vehicle	138.584	224.459	310.912	381.173	443.261	487.145	699.765
	2	2R	vehicle	164.675	383.863	552.08	748.421	1167.79	1920.19	2130.75
	3	3L	vehicle	280.635	316.724	483.681	673.253	819.429	1000.19	1414.51
	3	3R	vehicle	220.412	264.792	345.95	548.049	1066.57	1628.42	2051.84
	4	4L	vehicle	170.056	221.492	224.262	259.97	306.683	430.78	500.274
	4	4R	vehicle	236.395	306.584	397.927	498.428	1266.69	1748.98	2180.02
	5	5L	vehicle	178.2	186.048	276.595	395.504	555.616	817.346	988.162
	5	5R	vehicle	188.976	404.251	565.995	872.13	1847.56	2780.25	3077.5
	1	1L	Cetuximab 20 mg/kg	190.497	395.727	452.983	634.989	1181.93	1611.91	1723.81
	1	1R	Cetuximab 20 mg/kg	159.306	223.82	349.16	466.287	536.879	1049.53	1155.03
	2	2L	Cetuximab 20 mg/kg	275.684	315.47	318.711	609.494	704.347	873.103	1301.57
	2	2R	Cetuximab 20 mg/kg	212.849	218.023	263.757	291.874	521.729	793.745	1235.01
	3	3L	Cetuximab 20 mg/kg	192.326	459.165	509.787	672.653	1108.49	1697.41	2018.42
	3	3R	Cetuximab 20 mg/kg	166.298	209.818	288.888	423.346	887.428	1789.95	1612.85
	4	4L	Cetuximab 20 mg/kg	202.365	400.407	495.513	944.781	1722.75	2392.05	2785.44
	4	4R	Cetuximab 20 mg/kg	173.739	232.124	254.088	310.515	398.729	595.508	868.061
	5	5L	Cetuximab 20 mg/kg	160.007	261.683	273.399	454.009	950.948	1401.61	2160.91
	5	5R	Cetuximab 20 mg/kg	195.437	324.514	391.069	599.261	769.572	1065.38	1618.05

## Sheet: Fig 5D
Vehicle	Cetuximab (20 mg/kg)		Vehicle	Cetuximab (20 mg/kg)		Vehicle	Cetuximab (20 mg/kg)		Vehicle	Cetuximab (20 mg/kg)		Vehicle	Cetuximab (20 mg/kg)		Vehicle	Cetuximab (20 mg/kg)		Vehicle	Cetuximab (20 mg/kg)		Vehicle	Cetuximab (20 mg/kg)		Vehicle	Cetuximab (20 mg/kg)		Vehicle	Cetuximab (20 mg/kg)		Vehicle	Cetuximab (20 mg/kg)		Vehicle	Cetuximab (20 mg/kg)		Vehicle	Cetuximab (20 mg/kg)		Vehicle	Cetuximab (20 mg/kg)		Vehicle	Cetuximab (20 mg/kg)		Vehicle	Cetuximab (20 mg/kg)		Vehicle	Cetuximab (20 mg/kg)
sporPDX 13	sporPDX 13		sporPDX 36	sporPDX 36		FA PDX 1	FA PDX 1		sporPDX 18	sporPDX 18		sporPDX 8	sporPDX 8		sporPDX 9	sporPDX 9		sporPDX 64	sporPDX 64		sporPDX 12	sporPDX 12		sporPDX 3	sporPDX 3		sporPDX 40	sporPDX 40		sporPDX 15	sporPDX 15		sporPDX 11	sporPDX 11		sporPDX 1	sporPDX 1		sporPDX 30	sporPDX 30		sporPDX 34	sporPDX 34		sporPDX 7	sporPDX 7		sporPDX 60	sporPDX 60
1.35514	0.03883		0.831327	0.062743		0.475166	0.0379552		1.18047	0.132006		0.892312	0.178165		1.07087	0.161122		0.962447	0.105111		0.535413	0.173731		1.17937	0.19591		1.26725	0.21104		0.470574	0.243787		0.83733	0.264205		1.37942	0.342285		0.873191	0.600317		1.0415	0.817424		1.31346	0.875943		0.875608	0.689247
0.644859	0.008298		1.34686	0.033924		0.569547	0.176033		0.819529	0.164704		1.10769	0.133334		1.0338	0.144773		1.14071	0.133673		0.911432	0.209892		0.820626	0.207843		0.864184	0.260666		1.03714	0.315824		1.50859	0.301793		0.620576	0.328264		1.75173	0.513021		1.15526	1.11099		0.686545	0.84661		0.898792	0.690779
	0.066886		0.82181	0.045245		0.954057	0.0941582								0.818448	0.178337		0.981092	0.118787		1.72445	0.119628					0.862701	0.206845		1.49229	0.14936		0.61317	0.437174			0.309449		0.887249	0.622652		1.19675	0.995666					0.891963	1.02251
	0.002712					1.12449	0.0768412								1.07688	0.199301		1.09129	0.307057		0.828701	0.286654					1.00587	0.176057			0.242151		0.719946	0.281363					0.487825	0.59198		0.758274	0.410209					0.866296	1.2859
						1.16754	0.0621441											1.01714	0.168309														0.797159	0.312914								0.662466	0.637595					1.00616	0.692126
						1.70802	0.0747941											1.16296	0.164452														0.899438	0.145101								0.433352	0.329522					1.01855	0.988481
						1.36359	0.0580048											1.08753	0.178879														0.848185	0.241563								0.737558	0.707131					2.01743	0.919793
						0.637586	0.121455											1.18996	0.150728														1.77618	0.321322								0.863617	0.751221					0.724891	0.764035
																		0.676558	0.207941																							1.49647	0.554693					1.11975	0.700084
																		0.690311	0.23383																							1.65475	0.732075					0.580568	1.28096

## Sheet:  Fig 6-FA PDX 1
PDX#	Mice #	Tumor # ( L: Left side tumor; R: Right side tumor)	Treatment	Day 0	Day 2	Day 4	Day 7	Day 9	Day 11	Day 14	Day 16	Day 18	Day 21
FA PDX 1	1	1L	vehicle	163.007	193.977	224.508	401.825	517.183	553.154	945.265	1273.99	1463.31	1506.53
	1	1R	vehicle	158.884	215.595	238.096	451.276	552.408	636.034	739.773	1038.05	1353.12	1489.95
	2	2L	vehicle	196.916	288.223	358.347	528.322	559.245	802.696	1027.78	1383.74	1463.39	1825.54
	2	2R	vehicle	149.193	225.609	227.374	236.947	323.269	337.102	476.241	522.5	538.261	715.718
	3	3L	vehicle	151.694	246.653	325.529	527.727	707.926	978.458	1316.06	1400.42	1834.24	1858.49
	3	3R	vehicle	109.203	176.349	181.271	276.218	353.564	418.545	740.424	753.894	914.638	1214.65
	4	4L	vehicle	242.478	259.745	280.701	381.947	612.179	736.773	1136.71	1378.49	1740.32	1794.91
	4	4R	vehicle	229.014	248.035	252.886	409.055	539.48	577.632	801.276	946.872	1267.77	1650.37
	5	5L	vehicle	262.341	305.125	406.53	416.519	683.786	714.434	974.034	1054.63	1293.2	1983.41
	5	5R	vehicle	225.842	302.748	447.153	564.807	814.263	817.757	1225.64	1306.81	1677.31	1744.12
	1	1L	Cetuximab 2.5 mg/kg	147.704	160.827	209.556	259.528	304.836	318.683	374.475	456.904	658.664	668.089
	1	1R	Cetuximab 2.5 mg/kg	112.933	334.43	335.205	543.187	561.681	691.898	858.134	1011.72	1274.41	1477.5
	2	2L	Cetuximab 2.5 mg/kg	198.227	202.594	225.353	244.462	298.636	327.323	331.279	337.979	559.412	741.046
	2	2R	Cetuximab 2.5 mg/kg	179.196	224.728	262.779	355.094	392.857	512.297	540.95	669.137	899.732	940.04
	3	3L	Cetuximab 2.5 mg/kg	175.584	234.33	242.881	265.901	404.589	518.713	708.811	972.189	1151.45	1225.33
	3	3R	Cetuximab 2.5 mg/kg	202.331	206.921	225.763	258.259	344.284	381.734	579.224	723.504	925.172	1004.42
	4	4L	Cetuximab 2.5 mg/kg	286.928	325.254	354.159	469.194	652.923	655.373	759.116	943.614	1115.3	1436.68
	4	4R	Cetuximab 2.5 mg/kg	280.991	343.938	355.122	449.316	449.782	527.489	590.378	843.972	912.598	928.546
	5	5L	Cetuximab 2.5 mg/kg	161.099	178.924	207.937	465.239	474.096	477.922	486.099	492.091	695.084	817.136
	5	5R	Cetuximab 2.5 mg/kg	144.402	211.141	213.685	509.652	528.178	532.292	571.015	594.21	791.409	1025.27
	1	1L	Alpelisib 30mg/kg	203.435	291.789	296.352	438.029	490.679	571.674	657.642	783.139	992.315	1121.41
	1	1R	Alpelisib 30mg/kg	113.49	171.107	185.415	235.992	427.335	566.666	1105.82	1109.1	1261.59	1667.23
	2	2L	Alpelisib 30mg/kg	145.657	248.647	331.866	538.079	541.826	830.446	1146.42	1482.63	1594.52	1734.7
	2	2R	Alpelisib 30mg/kg	209.935	307.026	328.624	432.217	507.366	542.413	588.087	750.562	1004.96	1026.61
	3	3L	Alpelisib 30mg/kg	192.57	245.718	273.066	392.888	486.391	607.285	717.387	832.061	1004.53	1425.46
	3	3R	Alpelisib 30mg/kg	263.756	270.268	289.005	410.597	437.987	462.171	733.25	739.806	921.296	1145.96
	4	4L	Alpelisib 30mg/kg	230.119	350.248	529.045	656.616	826.128	1054.62	1537.16	1588.84	2116.68	2495.1
	4	4R	Alpelisib 30mg/kg	287.61	337.112	425.986	647.318	650.811	660.337	982.712	1046.36	1541.85	1669.6
	5	5L	Alpelisib 30mg/kg	149.864	218.626	270.202	335.533	361.93	464.857	574.53	896.311	924.049	942.189
	5	5R	Alpelisib 30mg/kg	88.7522	100.101	123.837	246.519	371.105	427.592	545.302	673.729	783.123	939.861
	1	1L	Cetuximab 2.5 mg/kg+Alpelisib 30mg/kg	158.811	166.075	208.553	214.833	267.868	364.068	482.215	670.263	773.369	890.135
	1	1R	Cetuximab 2.5 mg/kg+Alpelisib 30mg/kg	122.657	159.87	138.339	231.75	233.496	253.215	329.768	457.116	459.436	532.825
	2	2L	Cetuximab 2.5 mg/kg+Alpelisib 30mg/kg	229.596	243.747	258.377	497.006	500	536.871	619.147	692.897	1183.06	1264.96
	2	2R	Cetuximab 2.5 mg/kg+Alpelisib 30mg/kg	314.78	327.604	329.766	417.523	424.151	434.103	562.797	581.05	799.84	921.039
	3	3L	Cetuximab 2.5 mg/kg+Alpelisib 30mg/kg	222.972	251.033	257.763	336.648	353.773	379.832	456.603	605.5	631.391	718.684
	3	3R	Cetuximab 2.5 mg/kg+Alpelisib 30mg/kg	161.806	168.477	234.254	316.01	316.01	330.058	479.859	482.832	531.562	636.88
	4	4L	Cetuximab 2.5 mg/kg+Alpelisib 30mg/kg	134.298	148.856	172.219	278.721	281.78	285.894	364.781	424.192	556.645	717.178
	4	4R	Cetuximab 2.5 mg/kg+Alpelisib 30mg/kg	120.788	120.788	120.788	188.967	194.508	175.426	250.165	261.229	417.134	436.065
	5	5L	Cetuximab 2.5 mg/kg+Alpelisib 30mg/kg	298.508	363.029	365.904	477.011	480.11	480.541	589.499	754.705	775.211	1049.06
	5	5R	Cetuximab 2.5 mg/kg+Alpelisib 30mg/kg	121.485	159.079	159.302	176.67	197.723	230.05	262.45	282.805	312.513	394.565

[truncated: 10 more sheets:  Fig 6-FA PDX 2,  Fig 6-FA PDX 3,  Fig 7, Fig 8A,  Fig 8B-FA PDX 1,  Fig 8D-FA PDX 2,  Fig 8D-FA PDX 3, Fig 9A,  Fig 9B,  Sup Fig 5]
